# Supplementary material for: Protein-aggregating ability of different protoporphyrin-IX nanostructures is dependent on their oxidation and protein-binding capacity
Source: J Biol Chem. 2021 May 21;297(1):100778. doi: 10.1016/j.jbc.2021.100778 (PMC8253973; doi:10.1016/j.jbc.2021.100778)
Supplement: Supplementary file 1 — Tables S3 and S4 [file mmc1.xlsx]

## Sheet: Sheet1
					Trial 1												Trial 2												Trial 3
					BSA pH4.5		BSA+PPIX pH4.5		BSA pH7.4		BSA+PPIx pH7.4		BSA pH9		BSA+PPIX pH9		BSA pH4.5		BSA+PPIX pH4.5		BSA pH7.4		BSA+PPIX pH7.4		BSA pH9		BSA+PPIX pH9		BSA pH4.5		BSA+PPIX pH4.5		BSA pH7.4		BSA+PPIX pH7.4		BSA pH9		BSA+PPIX pH9
start	sequence	end	Modifications	z	m/z	log(e)	m/z	log(e)	m/z	log(e)	m/z	log(e)	m/z	log(e)	m/z	log(e)	m/z	log(e)	m/z	log(e)	m/z	log(e)	m/z	log(e)	m/z	log(e)	m/z	log(e)	m/z	log(e)	m/z	log(e)	m/z	log(e)	m/z	log(e)	m/z	log(e)	m/z	log(e)
25	DTHKSEIAHR	34		2													597.305	-2.8	597.305	-2.1			597.305	-2.3	597.305	-3
25	DTHKSEIAHR	34		3	398.539	-5.6			398.539	-2.8	398.539	-2.4	398.539	-3.6	398.539	-2.4	398.539	-2	398.539	-2.5	398.539	-2	398.539	-2.2	398.539	-2.3	398.539	-2.5	398.539	-2.2	398.539	-3.2	398.539	-2.1	398.539	-6.2	398.539	-3.5	398.539	-2.4
25	DTHKSEIAHR	34		4	299.156	-4.5			299.156	-4			299.156	-4.7			299.156	-2.5	299.156	-3.7	299.156	-3.7	299.156	-3.7	299.156	-4	299.156	-4	299.156	-4.3	299.156	-3.6	299.156	-3	299.156	-4.1	299.156	-4.7	299.156	-4.2
25	DTHKSEIAHR	34	A32+13.97927;	3																			403.199	-2			403.199	-2							403.199	-2.4
25	DTHKSEIAHR	34	I31+13.97927;	2																																			604.295	-2.7
25	DTHKSEIAHR	34	I31+13.97927;	3																																			403.199	-2.2
25	DTHKSEIAHR	34	S29+13.97927;	3															403.199	-2.4							403.199	-2.3			403.199	-4.2							403.199	-2.1
25	DTHKSEIAHR	34	K28+-1.03163;	3									398.195	-3.1
26	THKSEIAHR	34		3													360.197	-3.3	360.197	-3.3			360.197	-2.1	360.197	-2.1	360.197	-4.3			360.197	-2.3
27	HKSEIAHR	34		3					326.514	-3.9									326.514	-2.6	326.514	-2.9	326.514	-3.4	326.514	-3.4					326.514	-2.6	326.514	-2.3	326.514	-2
29	SEIAHR	34		2																			356.691	-4.7	356.691	-4	356.691	-3.4	356.691	-4.6	356.691	-4.7	356.691	-4.3	356.691	-3.7	356.691	-4.7	356.691	-4.6
35	FKDLGEEHFK	44		2	625.315	-2	625.315	-2.3	625.314	-2.3	625.314	-3.9	625.315	-2.3	625.314	-3	625.314	-2.3	625.314	-2.3	625.314	-3.6	625.314	-2.6	625.314	-2.2	625.314	-3.9	625.314	-2.1	625.314	-2.4	625.314	-2.2	625.314	-3.9	625.314	-2.6	625.314	-3.3
35	FKDLGEEHFK	44		3	417.212	-2.3	417.212	-2.1	417.212	-2.1	417.212	-2.1	417.212	-2	417.212	-2.2	417.212	-2.1	417.212	-2.4	417.212	-2.2	417.212	-2.1	417.212	-2	417.212	-2.1	417.212	-2	417.212	-2.1	417.212	-2	417.212	-2.1	417.212	-2.1	417.212	-2.1
35	FKDLGEEHFK	44		4	313.161	-2	313.161	-2.1	313.161	-2.1	313.161	-2	313.161	-2.1	313.161	-2.1	313.161	-2.1	313.161	-2	313.161	-2	313.161	-2.1	313.161	-2.1	313.161	-2	313.161	-2.2	313.161	-2	313.161	-2.1	313.161	-2	313.161	-2	313.161	-2.2
35	FKDLGEEHFK	44	E40+13.97927; E41+13.97927;	3																			426.532	-3.9											426.532	-2.3			426.532	-2.3
35	FKDLGEEHFK	44	H42+-22.03200;	2																							614.298	-3.8
35	FKDLGEEHFK	44	H42+-22.03200;	3																							409.868	-2.2											409.868	-2.2
35	FKDLGEEHFK	44	K36+-1.03200;	2													624.798	-2
35	FKDLGEEHFK	44	K36+-1.03163;	2									624.799	-2.9
35	FKDLGEEHFKG	45		3																					436.219	-4
36	KDLGEEHFK	44		2	551.78	-5.9	551.78	-2.1	551.78	-3.1	551.78	-3.4	551.78	-6.7	551.78	-5.8	551.78	-2	551.78	-4.3	551.78	-5.4	551.78	-2.1	551.78	-2.9	551.78	-3.8	551.78	-3.2	551.78	-2.5	551.78	-6.1	551.78	-3.3	551.78	-2.9	551.78	-3.6
36	KDLGEEHFK	44		3	368.19	-2.1	368.19	-2.1	368.19	-3.6	368.19	-2.9	368.19	-2.4	368.19	-3.7	368.19	-2	368.19	-2.2	368.19	-2.1	368.19	-2.2	368.19	-2	368.19	-2.3	368.19	-2.4	368.19	-2	368.19	-2.1	368.19	-2.4	368.19	-2.1	368.19	-2.3
37	DLGEEHFK	44		1	974.458	-3.6	974.458	-2.3					974.458	-4.3							974.458	-2.8											974.458	-2.2			974.458	-2.1
37	DLGEEHFK	44		2	487.733	-2.2	487.733	-2.8	487.733	-3	487.733	-2.3	487.733	-2.3	487.733	-3	487.733	-2.1	487.733	-2.4	487.733	-2.2	487.733	-2.2	487.733	-2.7	487.733	-2.1	487.733	-2.2	487.733	-2.2	487.733	-2.1	487.733	-2.1	487.733	-2.2	487.733	-2.1
37	DLGEEHFK	44		3	325.491	-2.7					325.491	-2.6					325.491	-2.4			325.491	-2.1	325.491	-2.1			325.491	-2.4	325.491	-2.4			325.491	-2.1	325.491	-2.4	325.491	-2.1
38	LGEEHFK	44		2	430.219	-3.3	430.219	-3.2	430.219	-3			430.219	-3.9	430.219	-3.1					430.219	-2.4	430.219	-2.5	430.219	-2.7					430.219	-2.8	430.219	-2.7			430.219	-2.1
39	GEEHFK	44		1			746.347	-2	746.347	-2			746.347	-2.1	746.347	-2			746.347	-2.9	746.347	-2	746.347	-2							746.347	-2.3			746.347	-2	746.347	-2	746.347	-2.1
39	GEEHFK	44		2	373.677	-2.4	373.677	-3.3	373.677	-2.3	373.677	-3.1	373.677	-2.3	373.677	-2.3	373.677	-4	373.677	-3.2	373.677	-2.1	373.677	-2.3	373.677	-3.1	373.677	-2.6	373.677	-2.1	373.677	-2.1	373.677	-3	373.677	-2.1	373.677	-2.1	373.677	-3
45	GLVLIAF	51		1																											732.465	-2.1	732.465	-2.1	732.465	-2.1			732.465	-2.1
45	GLVLIAFSQYLQQCPFDEHVK	65	C58+-9.03700; C58+Carbamidomethyl;	3																															828.414	-2.3			828.414	-2.7
45	GLVLIAFSQYLQQCPFDEHVK	65	C58+Carbamidomethyl;	3	831.427	-4																									831.427	-2.3	831.427	-2.1	831.427	-2.5
45	GLVLIAFSQYLQQCPFDEHVK	65	C58+Carbamidomethyl;	4																															623.822	-2.6
49	IAFSQYLQQCPFDEHVK	65	C58+Carbamidomethyl;	3																															704.007	-5.9
52	SQYLQQCPFDEHVK	65	C58+Carbamidomethyl;	2			889.912	-4															889.912	-3.8							889.912	-6.4	889.912	-4.1	889.912	-4.5	889.912	-2.8
52	SQYLQQCPFDEHVK	65	C58+Carbamidomethyl;	3	593.611	-5.4	593.611	-3.2	593.611	-3.8			593.611	-5.3	593.611	-2.6			593.611	-3.8	593.611	-2.4	593.611	-4	593.611	-5.4			593.611	-4.3	593.611	-3.2	593.611	-3.7	593.611	-5.7	593.611	-3.9	593.611	-2.7
54	YLQQCPFDEHVK	65	C58+Carbamidomethyl;	3			521.914	-4.7																							521.914	-4.2
55	LQQCPFDEHVK	65	C58+Carbamidomethyl;	3	467.56	-4.6	467.56	-2.6			467.56	-3.3			467.56	-2.7
58	CPFDEHVK	65	C58+Carbamidomethyl;	3	344.492	-3.5	344.492	-3.5	344.492	-2.2	344.492	-2.5																					344.492	-2.9
59	PFDEHVK	65		2	436.219	-2.3	436.219	-2.3
59	PFDEHVK	65		3							291.149	-2.1
66	LVNELTE	72		1											817.43	-2.1
66	LVNELTEFAK	75		1	1163.63	-6.9	1163.63	-7			1163.63	-4.9	1163.63	-4.5	1163.63	-7.4	1163.63	-6.5	1163.63	-5.8	1163.63	-3.7	1163.63	-2.7	1163.63	-2.2	1163.63	-6.2	1163.63	-9.1	1163.63	-3.8	1163.63	-6	1163.63	-6.2	1163.63	-6.2	1163.63	-6.3
66	LVNELTEFAK	75		2	582.319	-2.5	582.319	-2.5	582.319	-2.4	582.319	-2.3	582.319	-2.4	582.319	-2.3	582.319	-2.2	582.319	-2.3	582.319	-3.1	582.319	-3.4	582.319	-2.7	582.319	-2.2	582.319	-2	582.319	-3.3	582.319	-3.4	582.319	-2.6	582.319	-2.5	582.319	-2.6
66	LVNELTEFAK	75	N68+Deamidated;	2	582.811	-4.1	582.811	-4	582.811	-4.9	582.811	-2.3	582.811	-3.4	582.811	-5	582.811	-2.1	582.811	-2.5	582.811	-3.2	582.811	-4.1	582.811	-3.1	582.811	-4.1	582.811	-4.5	582.811	-3.5	582.811	-4.1	582.811	-3.2	582.811	-2.2	582.811	-3.4
67	VNELTEFAK	75		1	1050.55	-6.6	1050.55	-8	1050.55	-8	1050.55	-7.8	1050.55	-7	1050.55	-7.2					1050.55	-7	1050.55	-7	1050.55	-7.2	1050.55	-7.3	1050.55	-7	1050.55	-6.3	1050.55	-7	1050.55	-7	1050.55	-7
67	VNELTEFAK	75		2							525.777	-3.3	525.777	-3.8	525.777	-4.3	525.777	-4			525.777	-3.9							525.777	-4.5	525.777	-4.6	525.777	-3.1			525.777	-3.6
68	NELTEFAK	75		1	951.478	-5.6	951.478	-5.6	951.478	-5.6	951.478	-5.6	951.478	-5.6	951.478	-5.6	951.478	-5.5	951.478	-5.6	951.478	-5.6	951.478	-5.5	951.478	-5.6	951.478	-5.6	951.478	-6.5	951.478	-4.8	951.478	-5.6	951.478	-5.6	951.478	-5.6	951.478	-5.6
68	NELTEFAK	75		2													476.243	-4															476.243	-3.7	476.243	-3.7
69	ELTEFAK	75		1	837.435	-4.4	837.435	-3.4	837.435	-3.6	837.435	-4.4	837.435	-3.4	837.435	-4.4	837.435	-3.4			837.435	-3.4	837.435	-3.4			837.435	-3.4			837.435	-3.4	837.435	-3.4			837.435	-3.4
69	ELTEFAK	75		2	419.222	-2.5	419.222	-2.8					419.222	-2.8	419.222	-2.6			419.222	-2	419.222	-2.8	419.222	-2.8	419.222	-2.8	419.222	-2.6			419.222	-2.9	419.222	-2.9	419.222	-2.8
70	LTEFAK	75		1													708.393	-2.2	708.393	-2.2	708.393	-2.2	708.393	-2.2	708.393	-2.2	708.393	-2.2	708.393	-2.9	708.393	-2.2	708.393	-2.2	708.393	-2.2	708.393	-2.2	708.393	-2.2
76	TCVADESHAGCEK	88	C77+Carbamidomethyl; C86+-9.03700; C86+Carbamidomethyl;	2																											727.78	-3.9	727.78	-5.8
76	TCVADESHAGCEK	88	C77+Carbamidomethyl; C86+Carbamidomethyl;	1	1463.59	-14.2
76	TCVADESHAGCEK	88	C77+Carbamidomethyl; C86+Carbamidomethyl;	2	732.298	-3.3	732.298	-2.8	732.298	-3	732.298	-2.4	732.298	-4.4	732.298	-5.5	732.298	-2.8	732.298	-3.7	732.298	-4.4	732.298	-3.6	732.298	-3	732.298	-4.4	732.298	-2.7	732.298	-5.4	732.298	-6.4	732.298	-4.7	732.298	-3.5	732.298	-2.2
76	TCVADESHAGCEK	88	C77+Carbamidomethyl; C86+Carbamidomethyl;	3	488.535	-2.2	488.535	-3.2	488.535	-2.5	488.535	-2.3	488.535	-2.9	488.535	-3.6	488.535	-3.2	488.535	-4.2	488.535	-5.4	488.535	-2.1	488.535	-3.2	488.535	-2.1	488.535	-6.1	488.535	-3.7	488.535	-5.1	488.535	-6.2	488.535	-2.7	488.535	-2.7
76	TCVADESHAGCEK	88	C77+Carbamidomethyl; C86+Carbamidomethyl; A84+13.97927;	2															739.288	-4.7							739.288	-3.4			739.288	-4.6			739.288	-3.6			739.288	-4
76	TCVADESHAGCEK	88	C77+Carbamidomethyl; C86+Carbamidomethyl; E81+13.97927;	2															739.288	-3.2							739.288	-3.5											739.288	-3.4
76	TCVADESHAGCEK	88	C77+Carbamidomethyl; C86+Carbamidomethyl; H83+-22.03200;	2																							721.282	-5.9											721.282	-5.3
76	TCVADESHAGCEK	88	C77+Carbamidomethyl; C86+Carbamidomethyl; H83+-23.01600;	2																							720.79	-2.5
76	TCVADESHAGCEK	88	C77+Carbamidomethyl; C86+Carbamidomethyl; S82+13.97927;	2															739.288	-5.8			739.288	-2.6			739.288	-4.3			739.288	-3.6							739.288	-2.9
76	TCVADESHAGCEK	88	C86+Carbamidomethyl; C77+-9.03700; C77+Carbamidomethyl;	2													727.78	-3.9	727.78	-4.5			727.78	-4.8									727.78	-8.3	727.78	-9.2			727.78	-8
76	TCVADESHAGCEKSLHTLFGDELCK	100	C77+Carbamidomethyl; C86+Carbamidomethyl; C99+Carbamidomethyl; A79+13.97927;	4															720.317	-2.1
76	TCVADESHAGCEKSLHTLFGDELCK	100	C77+Carbamidomethyl; C86+Carbamidomethyl; C99+Carbamidomethyl; A84+13.97927;	4															720.317	-2.6							720.317	-3.5
76	TCVADESHAGCEKSLHTLFGDELCK	100	C77+Carbamidomethyl; C86+Carbamidomethyl; C99+Carbamidomethyl; E81+13.97927;	4															720.317	-7.4
76	TCVADESHAGCEKSLHTLFGDELCK	100	C77+Carbamidomethyl; C86+Carbamidomethyl; C99+Carbamidomethyl; E87+13.97927;	4																							720.317	-2.4
76	TCVADESHAGCEKSLHTLFGDELCK	100	C77+Carbamidomethyl; C86+Carbamidomethyl; C99+Carbamidomethyl; V78+13.97927;	4															720.317	-3.3							720.317	-2.7
77	CVADESHAGCEK	88	C77+Carbamidomethyl; C86+Carbamidomethyl;	2	681.775	-13.3	681.775	-11.1	681.775	-15	681.775	-7.9	681.775	-10.7	681.775	-13	681.775	-13	681.775	-11.1			681.775	-11	681.775	-10.3	681.775	-6.8	681.775	-5	681.775	-9.8	681.775	-2.6	681.775	-7.1	681.775	-7.9	681.775	-8.5
77	CVADESHAGCEK	88	C77+Carbamidomethyl; C86+Carbamidomethyl;	3	454.852	-6.2	454.852	-6.7	454.852	-6.2	454.852	-6.2	454.852	-5.4	454.852	-6.3	454.852	-7					454.852	-6.3	454.852	-2.3	454.852	-4.5	454.852	-8	454.852	-7.7			454.852	-7.7	454.852	-3.9	454.852	-4.3
77	CVADESHAGCEK	88	C77+Carbamidomethyl; C86+Carbamidomethyl; C77+Ammonia-loss;	2	673.261	-7.9																							673.261	-4.1	673.261	-4.6
78	VADESHAGCEK	88	C86+Carbamidomethyl;	2	601.759	-6.4	601.759	-8.5	601.759	-6.6	601.759	-5.4	601.759	-6.6	601.759	-5.4	601.759	-6.5	601.759	-5.3			601.759	-7.6	601.759	-6.1	601.759	-4.8	601.759	-5.5	601.759	-4.1	601.759	-8.6	601.759	-5.5	601.759	-4.7	601.759	-4.7
79	ADESHAGCEK	88	C86+Carbamidomethyl;	1																					1103.44	-6.4
79	ADESHAGCEK	88	C86+Carbamidomethyl;	2	552.225	-12.1	552.225	-8.4	552.225	-11.3	552.225	-12.1	552.225	-12.1	552.225	-12.1	552.225	-12.1	552.225	-12.1			552.225	-10.5	552.225	-11.6	552.225	-9.7	552.225	-10.2	552.225	-10.1	552.225	-7.1	552.225	-12.1	552.225	-10.4	552.225	-11.1
80	DESHAGCEK	88	C86+Carbamidomethyl;	2	516.707	-7.9	516.707	-7.9	516.707	-5.5	516.707	-4.5	516.707	-7.9	516.706	-5.4	516.707	-6.2	516.707	-4.4					516.707	-7.9	516.707	-5.5			516.707	-8	516.707	-2.7	516.707	-8	516.707	-6.9	516.707	-8
89	SLHTLFGDEL	98		2	566.288	-2.1							566.288	-3	566.288	-2.9																	566.288	-2.9
89	SLHTLFGDELCK	100	C99+-9.03700; C99+Carbamidomethyl;	2															705.832	-6.1	705.832	-7.7	705.832	-2.6	705.832	-4.4			705.832	-3.6	705.832	-3.6	705.832	-2	705.832	-3			705.832	-7.9
89	SLHTLFGDELCK	100	C99+Carbamidomethyl;	2	710.351	-5.6	710.351	-3.4	710.351	-3.3	710.351	-3.1	710.351	-5.3	710.351	-3.5	710.351	-2.6	710.351	-4.5	710.351	-4.7	710.351	-2.7	710.351	-5.4	710.351	-3.8	710.351	-4	710.351	-4.2	710.351	-9	710.351	-4.1	710.351	-2.5	710.351	-3.6
89	SLHTLFGDELCK	100	C99+Carbamidomethyl;	3	473.903	-2	473.903	-2	473.903	-2.1	473.903	-2.1	473.903	-2.2	473.903	-2.1	473.903	-2.1	473.903	-2	473.903	-2	473.903	-2.1	473.903	-2.1	473.903	-2.1	473.903	-2.1	473.903	-2.1	473.903	-2.1	473.903	-2	473.903	-2.1	473.903	-2.1
89	SLHTLFGDELCK	100	C99+Carbamidomethyl; H91+-22.03200;	2															699.335	-4.4			699.335	-2.8	699.335	-4	699.335	-2.7			699.335	-3.4			699.335	-5.1			699.335	-3.2
89	SLHTLFGDELCK	100	C99+Carbamidomethyl; H91+-23.01600;	2															698.843	-6.8			698.843	-3.1			698.843	-4.8			698.843	-4.5			698.843	-5.5			698.843	-5.5
89	SLHTLFGDELCK	100	C99+Carbamidomethyl; L90+13.97927; S89+13.97927;	2															724.33	-2.1			724.33	-2.3			724.33	-2.3							724.33	-2.2			724.33	-2.3
89	SLHTLFGDELCK	100	C99+Carbamidomethyl; L93+13.97927;	2															717.34	-3.2			717.34	-3.4			717.34	-3.4			717.34	-3.1			717.34	-3.4			717.34	-3.4
89	SLHTLFGDELCK	100	C99+Carbamidomethyl; S89+13.97927;	2															717.34	-2.4			717.34	-3.6			717.34	-4.3			717.34	-3.8			717.34	-2.3			717.34	-2.9
90	LHTLFGDELCK	100	C99+Carbamidomethyl;	2	666.835	-6.3	666.835	-6.4	666.835	-4.3			666.835	-7.7	666.835	-5.5					666.835	-4	666.835	-2.5	666.835	-2.5					666.835	-3.9					666.835	-3.4
91	HTLFGDELCK	100	C99+Carbamidomethyl;	2	610.293	-3.6	610.293	-8	610.293	-9	610.293	-7.1	610.293	-7.1	610.293	-8.1	610.293	-5.5	610.293	-6.2	610.293	-6.1	610.293	-5.6	610.293	-6.2	610.293	-5.4			610.293	-4.6	610.293	-5.7	610.293	-7	610.293	-4.6	610.293	-6.1
92	TLFGDELCK	100	C99+Carbamidomethyl;	2	541.763	-3.4	541.763	-3.4	541.763	-3	541.763	-2.2			541.763	-4.3													541.763	-2.2
93	LFGDELCK	100	C99+Carbamidomethyl;	2			491.239	-2.3
94	FGDELCK	100	C99+Carbamidomethyl;	1	868.387	-2.9	868.387	-2.9	868.387	-2.9	868.387	-2.9	868.387	-2.9	868.387	-2.9	868.387	-2.2	868.387	-2.8	868.387	-2.3	868.387	-2.2	868.387	-2.3	868.387	-2.3			868.387	-2.2	868.387	-2.2	868.387	-2.2	868.387	-2.3	868.387	-2.2
94	FGDELCK	100	C99+Carbamidomethyl;	2	434.697	-2.2
95	GDELCK	100	C99+Carbamidomethyl;	1	721.318	-2.4	721.318	-2.4	721.318	-2.4	721.318	-2.4	721.318	-2.4	721.318	-2.4	721.318	-2.4	721.318	-2.4	721.318	-2.4	721.318	-2.4	721.318	-2.4	721.318	-2.4	721.319	-2.3	721.318	-2.4	721.319	-2.4	721.318	-2.3	721.318	-2.4	721.318	-2.4
95	GDELCK	100	C99+Carbamidomethyl;	2									361.163	-2.8			361.163	-2.2	361.163	-2.2	361.163	-2.1	361.163	-2.3			361.163	-2.2			361.163	-2.1	361.163	-2.1	361.163	-2.2	361.163	-2.8	361.163	-2.1
101	VASLRETYGDMADCCEK	117	C114+Carbamidomethyl; C115+Carbamidomethyl; M111+Dioxidation;	3															679.617	-2.4
101	VASLRETYGDMADCCEK	117	C114+Carbamidomethyl; C115+Carbamidomethyl; M111+Oxidation;	3													674.285	-2.4	674.285	-4.4			674.285	-3.3	674.285	-2.6	674.285	-5.3							674.285	-2.7
106	ETYGDMADCCEK	117	C114+Carbamidomethyl; C115+Carbamidomethyl;	2	739.765	-2.3	739.765	-5.3	739.765	-5.1			739.765	-5.1	739.765	-5.5
106	ETYGDMADCCEK	117	C114+Carbamidomethyl; C115+Carbamidomethyl; M111+Dioxidation;	2											755.76	-3.7	755.761	-2.1											755.761	-2.1
106	ETYGDMADCCEK	117	C114+Carbamidomethyl; C115+Carbamidomethyl; M111+Dioxidation; E106+Dehydrated;	3	498.173	-2.3	498.173	-2.4	498.173	-3.4	498.173	-3	498.173	-2.4	498.173	-3	498.173	-3	498.173	-2.2	498.173	-2.3	498.173	-2.4	498.173	-3	498.173	-3	498.173	-3	498.173	-2.3	498.173	-2.4			498.173	-2.3	498.173	-3
106	ETYGDMADCCEK	117	C114+Carbamidomethyl; C115+Carbamidomethyl; M111+Dioxidation; Y108+Dioxidation; E106+Dehydrated;	2																													762.75	-2.7
106	ETYGDMADCCEK	117	C114+Carbamidomethyl; C115+Carbamidomethyl; M111+Oxidation;	2	747.763	-3.2	747.763	-2.1	747.763	-2.2	747.763	-2.3	747.763	-2	747.763	-3.2	747.763	-2.1	747.763	-2	747.763	-2.3	747.763	-2.1	747.763	-2.1	747.763	-3.5	747.763	-3	747.763	-3.1	747.763	-2.9	747.763	-3.2	747.763	-2.2	747.763	-3.1
106	ETYGDMADCCEK	117	C114+Carbamidomethyl; C115+Carbamidomethyl; M111+Oxidation; E106+Dehydrated;	2																			738.758	-3.1			738.758	-3.3			738.758	-2.6			738.758	-5.5			738.758	-4
106	ETYGDMADCCEK	117	C114+Carbamidomethyl; C115+Carbamidomethyl; M111+Oxidation; Y108+47.98500; E106+Dehydrated;	2													762.75	-3.1	762.75	-3.1	762.75	-2.1	762.75	-4	762.75	-2.1			762.75	-3	762.75	-3.1	762.75	-3	762.75	-3.1	762.75	-2.3	762.75	-4
106	ETYGDMADCCEK	117	C114+Carbamidomethyl; C115+Carbamidomethyl; M111+Oxidation; Y108+Oxidation;	2													755.76	-2.1	755.76	-3.1	755.76	-2	755.76	-2.9					755.76	-2.1							755.76	-2.9
106	ETYGDMADCCEK	117	C114+Carbamidomethyl; C115+Carbamidomethyl; M111+Oxidation; Y108+Oxidation; E106+Dehydrated;	3													498.173	-3.1	498.173	-3.1	498.173	-2.4	498.173	-3.1	498.173	-3.1	498.173	-4			498.173	-2.4	498.173	-2.4			498.173	-2.3
106	ETYGDMADCCEKQEPER	122	C114+Carbamidomethyl; C115+Carbamidomethyl;	3	706.612	-10.3											706.612	-4.1	706.612	-5.8	706.612	-3.3	706.612	-6.5	706.612	-3.2	706.612	-5			706.612	-7.5
106	ETYGDMADCCEKQEPER	122	C114+Carbamidomethyl; C115+Carbamidomethyl; M111+Dioxidation;	3			717.276	-2.8			717.275	-2.6	717.275	-2.6	717.275	-3.4	717.275	-2.1	717.276	-2.1	717.275	-2.6	717.276	-2.2	717.275	-4.1	717.275	-3.1			717.276	-3.1			717.275	-2.5			717.275	-2.5
106	ETYGDMADCCEKQEPER	122	C114+Carbamidomethyl; C115+Carbamidomethyl; M111+Dioxidation; E106+Dehydrated;	3	711.272	-7.1			711.272	-8.2									711.272	-4.2
106	ETYGDMADCCEKQEPER	122	C114+Carbamidomethyl; C115+Carbamidomethyl; M111+Oxidation;	2															1067.41	-5.2
106	ETYGDMADCCEKQEPER	122	C114+Carbamidomethyl; C115+Carbamidomethyl; M111+Oxidation;	3	711.944	-4.2	711.944	-5.6	711.944	-3.2	711.944	-5.2	711.944	-4.1	711.944	-4.9	711.944	-3.4	711.944	-2.5	711.944	-2.7	711.944	-6.5	711.944	-4.4	711.944	-2.2	711.944	-2.6	711.944	-3.2	711.944	-2.7	711.944	-4.1	711.944	-2.4	711.944	-3
106	ETYGDMADCCEKQEPER	122	C114+Carbamidomethyl; C115+Carbamidomethyl; M111+Oxidation; Q118+Deamidated;	3									712.272	-2.4	712.272	-3.3			712.272	-2.6
106	ETYGDMADCCEKQEPER	122	C114+Carbamidomethyl; C115+Carbamidomethyl; M111+Oxidation; Y108+Oxidation;	3													717.275	-4.1	717.275	-2.4	717.275	-3.2	717.275	-2.6	717.275	-4.4	717.275	-2.2			717.275	-3.1			717.275	-2.5			717.275	-2.8
106	ETYGDMADCCEKQEPER	122	C114+Carbamidomethyl; C115+Carbamidomethyl; M111+Oxidation; Y108+Oxidation; E106+Dehydrated;	3													711.272	-3.4	711.272	-2.6	711.272	-4.5			711.272	-9	711.272	-4.1	711.272	-2.7	711.272	-3.3	711.272	-2.7	711.272	-5	711.272	-2.5
106	ETYGDMADCCEKQEPER	122	C114+Carbamidomethyl; C115+Carbamidomethyl; Y108+47.98500; E106+Dehydrated;	3													716.604	-4.1	716.604	-3.6	716.604	-3.5	716.604	-2.6	716.604	-4.1
106	ETYGDMADCCEKQEPER	122	C114+Carbamidomethyl; C115+Carbamidomethyl; Y108+Oxidation; E106+Dehydrated;	3													705.94	-7.7	705.94	-5.8					705.94	-3.3
106	ETYGDMADCCEKQEPER	122	C115+Carbamidomethyl; C114+-43.03300; C114+Carbamidomethyl;	3															692.268	-2.2
106	ETYGDMADCCEKQEPER	122	C115+Carbamidomethyl; C114+47.98500; C114+Carbamidomethyl; E106+Dehydrated;	3															716.604	-3.2	716.604	-4	716.604	-5.2	716.604	-2.1					716.604	-3.4			716.604	-2.8			716.604	-3.3
106	ETYGDMADCCEKQEPERNECFLSHK	130	C114+Carbamidomethyl; C115+Carbamidomethyl; C125+Carbamidomethyl;	4																											784.075	-2.3
106	ETYGDMADCCEKQEPERNECFLSHK	130	C114+Carbamidomethyl; C115+Carbamidomethyl; C125+Carbamidomethyl; E106+13.97927;	4																			787.57	-3.2															787.57	-3.6
106	ETYGDMADCCEKQEPERNECFLSHK	130	C114+Carbamidomethyl; C115+Carbamidomethyl; C125+Carbamidomethyl; M111+Dioxidation; E106+Dehydrated;	4									787.57	-2.4									787.57	-2.3			787.57	-2.8			787.57	-2.2							787.57	-2.2
106	ETYGDMADCCEKQEPERNECFLSHK	130	C114+Carbamidomethyl; C115+Carbamidomethyl; C125+Carbamidomethyl; M111+Oxidation;	4																											788.073	-2.5
106	ETYGDMADCCEKQEPERNECFLSHK	130	C114+Carbamidomethyl; C115+Carbamidomethyl; C125+Carbamidomethyl; M111+Oxidation; N123+Deamidated;	4															788.319	-2.3			788.319	-3.1	788.319	-2.9
106	ETYGDMADCCEKQEPERNECFLSHK	130	C114+Carbamidomethyl; C115+Carbamidomethyl; C125+Carbamidomethyl; M111+Oxidation; N123+Deamidated; E106+Dehydrated;	4																											783.817	-2.2
106	ETYGDMADCCEKQEPERNECFLSHK	130	C114+Carbamidomethyl; C115+Carbamidomethyl; C125+Carbamidomethyl; M111+Oxidation; N123+Deamidated; Y108+Oxidation; E106+Dehydrated;	4													787.816	-3							787.816	-3
106	ETYGDMADCCEKQEPERNECFLSHK	130	C114+Carbamidomethyl; C115+Carbamidomethyl; C125+Carbamidomethyl; M111+Oxidation; Q118+Deamidated;	4															788.319	-2.3	788.319	-4	788.319	-2	788.319	-3									788.319	-2.3
106	ETYGDMADCCEKQEPERNECFLSHK	130	C114+Carbamidomethyl; C115+Carbamidomethyl; C125+Carbamidomethyl; M111+Oxidation; Q118+Deamidated; Y108+Oxidation; E106+Dehydrated;	4															787.816	-2.3	787.816	-2.3									787.816	-2.4
106	ETYGDMADCCEKQEPERNECFLSHK	130	C114+Carbamidomethyl; C115+Carbamidomethyl; C125+Carbamidomethyl; Q118+Deamidated;	4													784.321	-2.5
106	ETYGDMADCCEKQEPERNECFLSHK	130	C114+Carbamidomethyl; C115+Carbamidomethyl; C125+Carbamidomethyl; Q118+Deamidated; Y108+Oxidation;	4																			788.319	-2.4											788.319	-2.3
106	ETYGDMADCCEKQEPERNECFLSHK	130	C114+Carbamidomethyl; C115+Carbamidomethyl; C125+Carbamidomethyl; Y108+Dioxidation; E106+Dehydrated;	4																																			787.57	-3
106	ETYGDMADCCEKQEPERNECFLSHKDDSPDLPK	138	C114+Carbamidomethyl; C115+Carbamidomethyl; C125+Carbamidomethyl;	4																			1000.92	-2.1	1000.92	-2.4	1000.92	-2.3
106	ETYGDMADCCEKQEPERNECFLSHKDDSPDLPK	138	C114+Carbamidomethyl; C115+Carbamidomethyl; C125+Carbamidomethyl; E106+13.97927;	4															1004.42	-2.1
106	ETYGDMADCCEKQEPERNECFLSHKDDSPDLPK	138	C114+Carbamidomethyl; C115+Carbamidomethyl; C125+Carbamidomethyl; K117+-1.03200;	4															1000.67	-2.4
106	ETYGDMADCCEKQEPERNECFLSHKDDSPDLPK	138	C114+Carbamidomethyl; C115+Carbamidomethyl; C125+Carbamidomethyl; M111+33.96900; E106+Dehydrated;	4															1004.91	-2.2
106	ETYGDMADCCEKQEPERNECFLSHKDDSPDLPK	138	C114+Carbamidomethyl; C115+Carbamidomethyl; C125+Carbamidomethyl; M111+Dioxidation;	4															1008.92	-2
106	ETYGDMADCCEKQEPERNECFLSHKDDSPDLPK	138	C114+Carbamidomethyl; C115+Carbamidomethyl; C125+Carbamidomethyl; M111+Dioxidation; E106+Dehydrated;	4															1004.42	-3.2
106	ETYGDMADCCEKQEPERNECFLSHKDDSPDLPK	138	C114+Carbamidomethyl; C115+Carbamidomethyl; C125+Carbamidomethyl; M111+Oxidation;	4															1004.92	-2.2											1004.92	-2
106	ETYGDMADCCEKQEPERNECFLSHKDDSPDLPK	138	C114+Carbamidomethyl; C115+Carbamidomethyl; C125+Carbamidomethyl; M111+Oxidation; E106+Dehydrated;	4																											1000.42	-2.2
106	ETYGDMADCCEKQEPERNECFLSHKDDSPDLPK	138	C114+Carbamidomethyl; C115+Carbamidomethyl; C125+Carbamidomethyl; M111+Oxidation; N123+Deamidated;	4															1005.17	-2.3
106	ETYGDMADCCEKQEPERNECFLSHKDDSPDLPK	138	C114+Carbamidomethyl; C115+Carbamidomethyl; C125+Carbamidomethyl; M111+Oxidation; N123+Deamidated; E106+Dehydrated;	4															1000.67	-2.4	1000.67	-2.4			1000.67	-2.7					1000.67	-2.5
106	ETYGDMADCCEKQEPERNECFLSHKDDSPDLPK	138	C114+Carbamidomethyl; C115+Carbamidomethyl; C125+Carbamidomethyl; M111+Oxidation; N123+Deamidated; Y108+Oxidation; E106+Dehydrated;	4															1004.66	-2.6
106	ETYGDMADCCEKQEPERNECFLSHKDDSPDLPK	138	C114+Carbamidomethyl; C115+Carbamidomethyl; C125+Carbamidomethyl; M111+Oxidation; P120+18.01100; E106+Dehydrated;	4															1004.92	-2.2
106	ETYGDMADCCEKQEPERNECFLSHKDDSPDLPK	138	C114+Carbamidomethyl; C115+Carbamidomethyl; C125+Carbamidomethyl; M111+Oxidation; Q118+Deamidated;	4															1005.17	-2							1005.17	-2.7			1005.17	-2.1
106	ETYGDMADCCEKQEPERNECFLSHKDDSPDLPK	138	C114+Carbamidomethyl; C115+Carbamidomethyl; C125+Carbamidomethyl; M111+Oxidation; Q118+Deamidated; E106+Dehydrated;	4															1000.67	-2.1					1000.67	-2.6					1000.67	-2.3
106	ETYGDMADCCEKQEPERNECFLSHKDDSPDLPK	138	C114+Carbamidomethyl; C115+Carbamidomethyl; C125+Carbamidomethyl; M111+Oxidation; Q118+Deamidated; Y108+Oxidation; E106+Dehydrated;	4															1004.66	-2.2
106	ETYGDMADCCEKQEPERNECFLSHKDDSPDLPK	138	C114+Carbamidomethyl; C115+Carbamidomethyl; C125+Carbamidomethyl; M111+Oxidation; Y108+Oxidation; E106+Dehydrated;	4															1004.42	-2.2
106	ETYGDMADCCEKQEPERNECFLSHKDDSPDLPK	138	C114+Carbamidomethyl; C115+Carbamidomethyl; C125+Carbamidomethyl; N123+Deamidated; Q118+Deamidated;	4																	1001.42	-2.6					1001.42	-2.7			1001.42	-2.7
106	ETYGDMADCCEKQEPERNECFLSHKDDSPDLPK	138	C114+Carbamidomethyl; C115+Carbamidomethyl; C125+Carbamidomethyl; N123+Deamidated; Y108+Oxidation;	4															1005.17	-2.3
106	ETYGDMADCCEKQEPERNECFLSHKDDSPDLPK	138	C114+Carbamidomethyl; C115+Carbamidomethyl; C125+Carbamidomethyl; N123+Deamidated; Y108+Oxidation; E106+Dehydrated;	4															1000.67	-3.2	1000.67	-3.1									1000.67	-3.3
106	ETYGDMADCCEKQEPERNECFLSHKDDSPDLPK	138	C114+Carbamidomethyl; C115+Carbamidomethyl; C125+Carbamidomethyl; P120+18.01100; Q118+Deamidated; E106+Dehydrated;	4																											1001.17	-2.6
106	ETYGDMADCCEKQEPERNECFLSHKDDSPDLPK	138	C114+Carbamidomethyl; C115+Carbamidomethyl; C125+Carbamidomethyl; Q118+Deamidated;	4															1001.17	-2.8	1001.17	-2.1	1001.17	-2.3	1001.17	-2.1	1001.17	-2.7			1001.17	-2.3
106	ETYGDMADCCEKQEPERNECFLSHKDDSPDLPK	138	C114+Carbamidomethyl; C115+Carbamidomethyl; C125+Carbamidomethyl; Q118+Deamidated; Y108+Oxidation;	4															1005.17	-2							1005.17	-2.7			1005.17	-2.2
106	ETYGDMADCCEKQEPERNECFLSHKDDSPDLPK	138	C114+Carbamidomethyl; C115+Carbamidomethyl; C125+Carbamidomethyl; Q118+Deamidated; Y108+Oxidation; E106+Dehydrated;	4															1000.67	-4.7	1000.67	-2.1			1000.67	-3.2
106	ETYGDMADCCEKQEPERNECFLSHKDDSPDLPK	138	C114+Carbamidomethyl; C115+Carbamidomethyl; C125+Carbamidomethyl; Y108+Oxidation;	4																											1004.92	-2
106	ETYGDMADCCEKQEPERNECFLSHKDDSPDLPK	138	C115+Carbamidomethyl; C125+Carbamidomethyl; C114+47.98500; C114+Carbamidomethyl; N123+Deamidated; E106+Dehydrated;	4															1008.66	-2.2
109	GDMADCCEK	117	C114+Carbamidomethyl; C115+Carbamidomethyl; M111+Oxidation;	2																			551.186	-2.1
118	QEPERNECFLSHK	130	C125+Carbamidomethyl;	2	837.389	-5.3	837.389	-4.2	837.389	-3.6	837.389	-2.8	837.389	-3.9	837.389	-6.6					837.389	-3.3													837.389	-2.3
118	QEPERNECFLSHK	130	C125+Carbamidomethyl;	3	558.595	-2.3	558.595	-2.5	558.595	-2.5	558.595	-2.4	558.595	-2.5	558.595	-2.2	558.595	-2.4	558.595	-2.1	558.595	-2	558.595	-2.5	558.595	-2	558.595	-2.1	558.595	-2.3	558.595	-2.2	558.595	-2.2	558.595	-2.1	558.595	-2	558.595	-2.2
118	QEPERNECFLSHK	130	C125+Carbamidomethyl;	4																							419.198	-2.2							419.198	-2.3	419.198	-2.1	419.198	-2.6
118	QEPERNECFLSHK	130	C125+Carbamidomethyl; E124+13.97927; Q118+Ammonia-loss;	3													557.58	-2.2			557.58	-2.5	557.58	-2	557.58	-2.6	557.58	-3.1	557.58	-3.1	557.58	-2.6	557.58	-2.2	557.58	-2.2	557.58	-2.5	557.58	-2.1
118	QEPERNECFLSHK	130	C125+Carbamidomethyl; N123+Deamidated;	3					558.923	-2.3					558.923	-4
118	QEPERNECFLSHK	130	C125+Carbamidomethyl; Q118+Ammonia-loss;	2	828.876	-2.8															828.876	-2.5
118	QEPERNECFLSHK	130	C125+Carbamidomethyl; Q118+Ammonia-loss;	3	552.92	-3.7	552.92	-3.5	552.92	-2.1	552.92	-2.8	552.92	-3.9	552.92	-4.1	552.92	-2.9	552.92	-5	552.92	-2.5	552.92	-3.1	552.92	-2.7	552.92	-2.1	552.92	-2.2	552.92	-2.6	552.92	-2.6	552.92	-2	552.92	-2.3	552.92	-2.9
118	QEPERNECFLSHKDDSPDLPK	138	C125+-43.03300; C125+Carbamidomethyl;	4																			625.289	-3			625.289	-4.2							625.289	-2.9			625.289	-4.4
118	QEPERNECFLSHKDDSPDLPK	138	C125+-43.03300; C125+Carbamidomethyl; N123+Deamidated;	4																							625.535	-2.9
118	QEPERNECFLSHKDDSPDLPK	138	C125+-43.03300; C125+Carbamidomethyl; Q118+Ammonia-loss;	3																							827.708	-3.7
118	QEPERNECFLSHKDDSPDLPK	138	C125+47.98500; C125+Carbamidomethyl;	3															863.723	-3.4
118	QEPERNECFLSHKDDSPDLPK	138	C125+47.98500; C125+Carbamidomethyl;	4																			648.044	-3.2											648.044	-2.6			648.044	-2.4
118	QEPERNECFLSHKDDSPDLPK	138	C125+47.98500; C125+Carbamidomethyl; Q118+Ammonia-loss;	3															858.047	-2.7
118	QEPERNECFLSHKDDSPDLPK	138	C125+47.98500; C125+Carbamidomethyl; Q118+Ammonia-loss;	4															643.787	-2.7			643.787	-2.2															643.787	-2.9
118	QEPERNECFLSHKDDSPDLPK	138	C125+-9.03700; C125+Carbamidomethyl;	3																			844.715	-2.5							844.715	-2.2
118	QEPERNECFLSHKDDSPDLPK	138	C125+-9.03700; C125+Carbamidomethyl; Q118+Ammonia-loss;	3																													839.04	-2.7
118	QEPERNECFLSHKDDSPDLPK	138	C125+Carbamidomethyl;	2	1271.09	-4
118	QEPERNECFLSHKDDSPDLPK	138	C125+Carbamidomethyl;	3	847.728	-2.6	847.728	-3.1	847.728	-3.3	847.728	-6.9	847.728	-2.6	847.728	-3	847.728	-2.6	847.728	-2.6	847.728	-2	847.728	-2.2	847.728	-2.4	847.728	-2.5	847.728	-2.5	847.728	-2.9	847.728	-2.2	847.728	-2.1	847.728	-2.1	847.728	-2.6
118	QEPERNECFLSHKDDSPDLPK	138	C125+Carbamidomethyl;	4	636.048	-2.4	636.048	-2.4	636.048	-2.4	636.048	-2.1	636.048	-2.7	636.048	-3.3	636.048	-2.1	636.048	-2.4	636.048	-2	636.048	-2.1	636.048	-2	636.048	-2.1	636.048	-2	636.048	-2	636.048	-2	636.048	-2.1	636.048	-2.1	636.048	-2
118	QEPERNECFLSHKDDSPDLPK	138	C125+Carbamidomethyl; E119+13.97927;	3															852.388	-2.7
118	QEPERNECFLSHKDDSPDLPK	138	C125+Carbamidomethyl; E119+13.97927;	4													639.543	-3	639.543	-2.2	639.543	-4.6	639.543	-7.3	639.543	-3.7	639.543	-6.2	639.543	-2.6			639.543	-2.6			639.543	-4
118	QEPERNECFLSHKDDSPDLPK	138	C125+Carbamidomethyl; E119+13.97927; E121+13.97927;	3																							857.047	-3
118	QEPERNECFLSHKDDSPDLPK	138	C125+Carbamidomethyl; E119+13.97927; S128+13.97927; Q118+Ammonia-loss;	4																							638.781	-6.3							638.781	-7.4
118	QEPERNECFLSHKDDSPDLPK	138	C125+Carbamidomethyl; E121+13.97927;	3																			852.388	-2
118	QEPERNECFLSHKDDSPDLPK	138	C125+Carbamidomethyl; E121+13.97927;	4													639.543	-3.1	639.543	-5	639.543	-5	639.543	-2.6	639.543	-4.1	639.543	-2.9	639.543	-3.1	639.543	-4	639.543	-4.2	639.543	-5.9	639.543	-3.4	639.543	-5
118	QEPERNECFLSHKDDSPDLPK	138	C125+Carbamidomethyl; E121+13.97927; S128+13.97927;	3															857.047	-4.6
118	QEPERNECFLSHKDDSPDLPK	138	C125+Carbamidomethyl; E121+13.97927; S128+13.97927;	4															643.037	-3.1
118	QEPERNECFLSHKDDSPDLPK	138	C125+Carbamidomethyl; E121+13.97927; S128+13.97927; Q118+Ammonia-loss;	4																											638.781	-7.5
118	QEPERNECFLSHKDDSPDLPK	138	C125+Carbamidomethyl; E124+13.97927;	4																																			639.543	-5.3
118	QEPERNECFLSHKDDSPDLPK	138	C125+Carbamidomethyl; E124+13.97927; Q118+Ammonia-loss;	4																																	635.286	-6.7
118	QEPERNECFLSHKDDSPDLPK	138	C125+Carbamidomethyl; H129+-22.03200; N123+Deamidated; Q118+Deamidated;	4																					631.032	-2.7			631.032	-3
118	QEPERNECFLSHKDDSPDLPK	138	C125+Carbamidomethyl; K130+-1.03200;	3																																			847.384	-2.7
118	QEPERNECFLSHKDDSPDLPK	138	C125+Carbamidomethyl; K130+-1.03200;	4																							635.79	-2.5									635.79	-3.5
118	QEPERNECFLSHKDDSPDLPK	138	C125+Carbamidomethyl; K130+-1.03200; N123+Deamidated;	4																															636.036	-2.7
118	QEPERNECFLSHKDDSPDLPK	138	C125+Carbamidomethyl; K130+-1.03200; Q118+Ammonia-loss;	4															631.533	-2.8
118	QEPERNECFLSHKDDSPDLPK	138	C125+Carbamidomethyl; L127+13.97927;	3																	852.388	-2.1	852.388	-9.2	852.388	-5.6	852.388	-2.7
118	QEPERNECFLSHKDDSPDLPK	138	C125+Carbamidomethyl; L127+13.97927;	4																							639.543	-5.7							639.543	-3.1
118	QEPERNECFLSHKDDSPDLPK	138	C125+Carbamidomethyl; L127+13.97927; Q118+Ammonia-loss;	3																																			846.712	-4.4
118	QEPERNECFLSHKDDSPDLPK	138	C125+Carbamidomethyl; L127+13.97927; S128+13.97927;	3															857.047	-2.7							857.047	-2.2
118	QEPERNECFLSHKDDSPDLPK	138	C125+Carbamidomethyl; N123+Deamidated;	2			1271.58	-9.7
118	QEPERNECFLSHKDDSPDLPK	138	C125+Carbamidomethyl; N123+Deamidated;	3	848.056	-9.1																															848.056	-3
118	QEPERNECFLSHKDDSPDLPK	138	C125+Carbamidomethyl; N123+Deamidated;	4	636.294	-3.6	636.294	-4.3			636.294	-3.3	636.294	-2.6	636.294	-3.4			636.294	-2.8	636.294	-3.3							636.294	-2.2			636.294	-2.1			636.294	-2.8	636.294	-4.8
118	QEPERNECFLSHKDDSPDLPK	138	C125+Carbamidomethyl; N123+Deamidated; P120+18.01100;	4																															640.797	-3.2
118	QEPERNECFLSHKDDSPDLPK	138	C125+Carbamidomethyl; N123+Deamidated; Q118+Ammonia-loss;	4	632.037	-10	632.037	-8.6	632.037	-2.6			632.037	-2.6	632.037	-2.7					632.037	-2.7					632.037	-2.3									632.037	-2.4
118	QEPERNECFLSHKDDSPDLPK	138	C125+Carbamidomethyl; N123+Deamidated; Q118+Deamidated; Q118+Ammonia-loss;	3															842.708	-2.1	842.708	-3.8
118	QEPERNECFLSHKDDSPDLPK	138	C125+Carbamidomethyl; N123+Deamidated; R122+-43.05300;	4																							625.53	-2.9
118	QEPERNECFLSHKDDSPDLPK	138	C125+Carbamidomethyl; P120+18.01100;	3																	853.731	-3.2	853.731	-2.3
118	QEPERNECFLSHKDDSPDLPK	138	C125+Carbamidomethyl; P120+18.01100;	4																	640.551	-3.6	640.55	-2.3											640.55	-3.6			640.55	-3.8
118	QEPERNECFLSHKDDSPDLPK	138	C125+Carbamidomethyl; P120+18.01100; Q118+Ammonia-loss;	3																																			848.056	-3.4
118	QEPERNECFLSHKDDSPDLPK	138	C125+Carbamidomethyl; P120+18.01100; Q118+Ammonia-loss;	4																									636.294	-4.9
118	QEPERNECFLSHKDDSPDLPK	138	C125+Carbamidomethyl; Q118+13.88086; Q118+Ammonia-loss;	4																					635.261	-2.7
118	QEPERNECFLSHKDDSPDLPK	138	C125+Carbamidomethyl; Q118+Ammonia-loss;	3	842.052	-6.4	842.052	-5.1			842.052	-4.1	842.052	-2.3	842.052	-9	842.052	-4.4	842.052	-2.7	842.052	-4.4	842.052	-2.6	842.052	-4.2	842.052	-2.1	842.052	-5.3	842.052	-3.7	842.052	-5.3	842.052	-2.2	842.052	-2.1	842.052	-4.4
118	QEPERNECFLSHKDDSPDLPK	138	C125+Carbamidomethyl; Q118+Ammonia-loss;	4	631.791	-2.3	631.791	-2.4	631.791	-2.1	631.791	-4.6	631.791	-2.9	631.791	-2.2	631.791	-3.5	631.791	-2.1	631.791	-2.3	631.791	-2.3	631.791	-2	631.791	-2.7	631.791	-3.2	631.791	-5	631.791	-2.7	631.791	-4	631.791	-2.5	631.791	-2.7
118	QEPERNECFLSHKDDSPDLPK	138	C125+Carbamidomethyl; Q118+Deamidated;	3													848.056	-2.2					848.056	-2.9
118	QEPERNECFLSHKDDSPDLPK	138	C125+Carbamidomethyl; Q118+Deamidated;	4																									636.294	-4.7							636.294	-2.5
118	QEPERNECFLSHKDDSPDLPK	138	C125+Carbamidomethyl; Q118+Deamidated; Q118+Ammonia-loss;	3	842.38	-2.3													842.38	-2.1	842.38	-2.7	842.38	-3.6	842.38	-3.7	842.38	-2.7					842.38	-3.4	842.38	-2.7
118	QEPERNECFLSHKDDSPDLPK	138	C125+Carbamidomethyl; R122+-43.05300;	4																			625.284	-2.9			625.284	-2.5							625.284	-2.9			625.284	-3.3
118	QEPERNECFLSHKDDSPDLPK	138	C125+Carbamidomethyl; R122+-43.05300; Q118+Ammonia-loss;	3																							827.701	-4.5
118	QEPERNECFLSHKDDSPDLPK	138	C125+Carbamidomethyl; S128+13.97927;	3															852.388	-2.8			852.388	-4.1			852.388	-3.4			852.388	-5.9							852.388	-4.3
118	QEPERNECFLSHKDDSPDLPK	138	C125+Carbamidomethyl; S128+13.97927;	4															639.543	-3.9			639.543	-4			639.543	-3.4			639.543	-4			639.543	-5.4			639.543	-4.8
118	QEPERNECFLSHKDDSPDLPK	138	C125+Carbamidomethyl; S128+13.97927; Q118+Ammonia-loss;	3															846.712	-2.1
118	QEPERNECFLSHKDDSPDLPK	138	C125+Carbamidomethyl; S133+13.97927; Q118+Ammonia-loss;	3																							846.712	-4			846.712	-3.6							846.712	-4.4
118	QEPERNECFLSHKDDSPDLPK	138	C125+Carbamidomethyl; P120+13.97927;	3	852.388	-3.5	852.388	-2.6	852.388	-4.5	852.388	-5	852.388	-3	852.388	-4.1
118	QEPERNECFLSHKDDSPDLPK	138	C125+Carbamidomethyl; P120+13.97927;	4	639.543	-2.6	639.543	-2.7	639.543	-2.3	639.543	-3.5	639.543	-2.6	639.543	-3.3
118	QEPERNECFLSHKDDSPDLPK	138	C125+Carbamidomethyl; N123+Deamidated; P120+-30.01056; Q118+Deamidated;	4	629.037	-3.7									629.037	-2.2
118	QEPERNECFLSHKDDSPDLPK	138	C125+Carbamidomethyl; P120+13.97927; Q118+Ammonia-loss;	3	846.712	-5.4	846.712	-2.2					846.712	-5	846.712	-2.6
118	QEPERNECFLSHKDDSPDLPK	138	C125+Carbamidomethyl; P120+13.97927; Q118+Ammonia-loss;	4	635.286	-7.3	635.286	-3.1	635.286	-2.8	635.286	-5.6	635.286	-3.6	635.286	-2.5
118	QEPERNECFLSHKDDSPDLPK	138	C125+Carbamidomethyl; P134+13.97927;	3			852.388	-4							852.388	-2.8
118	QEPERNECFLSHKDDSPDLPK	138	C125+Carbamidomethyl; P134+13.97927;	4							639.543	-3
118	QEPERNECFLSHKDDSPDLPK	138	C125+Carbamidomethyl; N123+Deamidated; P120+-30.01056; Q118+Deamidated; Q118+Ammonia-loss;	3											832.705	-4.3
118	QEPERNECFLSHKDDSPDLPK	138	C125+Carbamidomethyl; N123+Deamidated; P120+-30.01056; Q118+Deamidated; Q118+Ammonia-loss;	4							624.78	-8.5			624.78	-4.5
118	QEPERNECFLSHKDDSPDLPK	138	C125+Carbamidomethyl; K130+-1.03163;	4											635.79	-3
118	QEPERNECFLSHKDDSPDLPK	138	C125+Carbamidomethyl; P120+-30.01056;	4											628.545	-2.7
118	QEPERNECFLSHKDDSPDLPK	138	C125+Carbamidomethyl; P120+-30.01056; Q118+Deamidated;	4											628.791	-2.5
118	QEPERNECFLSHKDD	132	C125+Carbamidomethyl;	3	635.28	-2.2
119	EPERNECFLSHKDDSPDLPK	138	C125+Carbamidomethyl;	4																											604.033	-2.2
120	PERNECFLSHK	130	C125+Carbamidomethyl;	2																					708.838	-2.3
120	PERNECFLSHK	130	C125+Carbamidomethyl;	3	472.895	-5.4	472.895	-5.1	472.895	-6.3	472.895	-6.1	472.895	-5.9	472.895	-6.1	472.895	-3.3	472.895	-3.6	472.895	-5.4	472.895	-5.7	472.895	-4.5	472.895	-2	472.895	-3.2	472.895	-3.1	472.895	-4.7	472.895	-3.1	472.895	-5.1	472.895	-3.7
120	PERNECFLSHKDDSPDLPK	138	C125+Carbamidomethyl;	3	762.027	-11.4							762.027	-7.6	762.027	-9.3					762.027	-2.5			762.027	-2.5					762.027	-5.9					762.027	-4.1
120	PERNECFLSHKDDSPDLPK	138	C125+Carbamidomethyl;	4	571.772	-10.5	571.772	-12.2	571.772	-9.6	571.772	-12.2	571.772	-12.8	571.772	-10.9	571.772	-8.7			571.772	-6.3	571.772	-8.6	571.772	-2.3	571.772	-7.3	571.772	-6.9	571.772	-6.8	571.772	-5.2	571.772	-8.7	571.772	-5.8	571.772	-8.6
121	ERNECFLSHKDDSPDLPK	138	C125+Carbamidomethyl;	4	547.509	-5.5
123	NECFLSHK	130	C125+Carbamidomethyl;	2	517.74	-4.4											517.74	-3.6	517.74	-4.1	517.74	-4.6	517.74	-2.4	517.74	-3.8	517.74	-2.3	517.74	-3	517.74	-3.7	517.74	-4.1	517.74	-2.7	517.74	-4.2	517.74	-2
123	NECFLSHK	130	C125+Carbamidomethyl;	3	345.496	-2.1	345.496	-2.1	345.496	-2.4			345.496	-2.9	345.496	-2.1	345.496	-2.1	345.496	-2.1	345.496	-2.1	345.496	-2.1	345.496	-2.5	345.496	-2.1	345.496	-2.1	345.496	-2.1	345.496	-2.1	345.496	-2.1	345.496	-2.1	345.496	-2.1
123	NECFLSHK	130	C125+Carbamidomethyl; N123+Deamidated;	2	518.232	-3.7
123	NECFLSHKDDSPDLPK	138	C125+-43.03300; C125+Carbamidomethyl;	3																			620.284	-3.6			620.284	-2.6			620.284	-2.7			620.284	-2.6			620.284	-3.5
123	NECFLSHKDDSPDLPK	138	C125+47.98500; C125+Carbamidomethyl;	3															650.624	-3.5															650.624	-3.5			650.624	-3.5
123	NECFLSHKDDSPDLPK	138	C125+-9.03700; C125+Carbamidomethyl;	3																													631.616	-7.5
123	NECFLSHKDDSPDLPK	138	C125+Carbamidomethyl;	2	951.439	-7.5	951.439	-10.5			951.439	-5.7	951.439	-8.9	951.439	-13.3	951.439	-6.5	951.439	-4	951.439	-10	951.439	-4.1	951.439	-8.3	951.439	-5.6			951.439	-6.2	951.439	-6.1	951.439	-4	951.439	-9.7	951.439	-7.7
123	NECFLSHKDDSPDLPK	138	C125+Carbamidomethyl;	3	634.629	-6.9	634.628	-5.8	634.629	-6.1	634.629	-6	634.629	-5.7	634.629	-7.1	634.628	-6.6	634.628	-3.8	634.628	-5.4	634.628	-2	634.628	-2.8	634.628	-5	634.629	-4.2	634.629	-3	634.628	-7.3	634.629	-4.1	634.629	-3.9	634.629	-4.6
123	NECFLSHKDDSPDLPK	138	C125+Carbamidomethyl;	4	476.223	-2.2	476.223	-2.2	476.223	-2	476.223	-2.7	476.223	-2	476.223	-2	476.223	-2.1	476.223	-2	476.223	-2	476.223	-2.3	476.223	-2.3	476.223	-2.3	476.223	-2.1	476.223	-2.2	476.223	-2.1	476.223	-2.5	476.223	-2.8	476.223	-2
123	NECFLSHKDDSPDLPK	138	C125+Carbamidomethyl; E124+13.97927;	3													639.288	-6.6	639.288	-2.2	639.288	-6	639.288	-7.6	639.288	-3.3	639.288	-6.9	639.288	-2.5	639.288	-6.4	639.288	-4.7	639.288	-4.4	639.288	-6	639.288	-6.1
123	NECFLSHKDDSPDLPK	138	C125+Carbamidomethyl; E124+13.97927;	4													479.718	-3.8	479.718	-2.6	479.718	-3.4	479.718	-5.3	479.718	-2.5	479.718	-6	479.718	-4.9	479.718	-3.9	479.718	-5.3	479.718	-4.7	479.718	-3.2	479.718	-4.7
123	NECFLSHKDDSPDLPK	138	C125+Carbamidomethyl; E124+13.97927; L127+13.97927;	3																			643.948	-3.5
123	NECFLSHKDDSPDLPK	138	C125+Carbamidomethyl; E124+13.97927; S128+13.97927;	3															643.948	-3.8			643.948	-4.3			643.948	-3.8			643.948	-4.3			643.948	-5.7			643.948	-4.3
123	NECFLSHKDDSPDLPK	138	C125+Carbamidomethyl; H129+-22.03200;	3															627.284	-3.5							627.284	-2.2							627.284	-3.4			627.285	-3
123	NECFLSHKDDSPDLPK	138	C125+Carbamidomethyl; H129+-23.01600; N123+Deamidated;	3															627.284	-3.4
123	NECFLSHKDDSPDLPK	138	C125+Carbamidomethyl; L127+13.97927;	2															958.428	-3
123	NECFLSHKDDSPDLPK	138	C125+Carbamidomethyl; L127+13.97927;	4																			479.718	-5.3	479.718	-4.7	479.718	-4.4	479.718	-2.4	479.718	-5.2	479.718	-2.5	479.718	-4.1	479.718	-6.4
123	NECFLSHKDDSPDLPK	138	C125+Carbamidomethyl; L127+13.97927; S128+13.97927;	3															643.948	-3.8															643.948	-2.6
123	NECFLSHKDDSPDLPK	138	C125+Carbamidomethyl; N123+Deamidated;	3	634.957	-8.8	634.957	-6.8	634.957	-6.7	634.957	-7.7	634.957	-7.6	634.957	-7.1
123	NECFLSHKDDSPDLPK	138	C125+Carbamidomethyl; N123+Deamidated;	4					476.469	-5.3	476.469	-6.5			476.469	-6.3					476.469	-2.5	476.469	-3.2	476.469	-2.4	476.469	-2.1			476.469	-2
123	NECFLSHKDDSPDLPK	138	C125+Carbamidomethyl; S128+13.97927;	2															958.428	-6.7
123	NECFLSHKDDSPDLPK	138	C125+Carbamidomethyl; S128+13.97927;	3															639.288	-2.3			639.288	-4.8			639.288	-2.8			639.288	-6.7			639.288	-6.8			639.288	-7.1
123	NECFLSHKDDSPDLPK	138	C125+Carbamidomethyl; P134+13.97927;	2			958.428	-2.7
123	NECFLSHKDDSPDLPK	138	C125+Carbamidomethyl; P134+13.97927;	3			639.288	-3.5			639.288	-2.8			639.288	-2.4
123	NECFLSH	129	C125+Carbamidomethyl;	2											453.693	-2.1
124	ECFLSHK	130	C125+Carbamidomethyl;	2																	460.719	-2.1			460.719	-3.2			460.719	-2.3			460.719	-3.1	460.719	-3.2	460.719	-2.3	460.719	-2.4
124	ECFLSHK	130	C125+Carbamidomethyl; E124+Dehydrated;	2																					451.713	-2.6
124	ECFLSHKDDSPDLPK	138	C125+Carbamidomethyl;	3	596.614	-7.2	596.614	-5.4	596.614	-5.8			596.614	-7.1	596.614	-7.4	596.614	-2	596.614	-2.6	596.614	-4.4	596.614	-3.4	596.614	-2.5	596.614	-3.2	596.614	-2.1	596.614	-7	596.614	-4.7	596.614	-2.8	596.614	-2.2	596.614	-3.9
124	ECFLSHKDDSPDLPK	138	C125+Carbamidomethyl;	4	447.713	-3.4			447.713	-3.6			447.713	-2.7									447.713	-2.1	447.713	-2.5					447.713	-2.4
124	ECFLSHKDDSPDLPK	138	C125+Carbamidomethyl; E124+Dehydrated;	3	590.611	-4.7									590.611	-5.2			590.611	-4.7	590.611	-3.6	590.611	-3.4	590.611	-5.5					590.611	-3.6
125	CFLSHKDDSPDLPK	138	C125+Carbamidomethyl;	3	553.6	-6.4							553.6	-7.4			553.6	-2.7	553.6	-5.5	553.6	-3.9	553.6	-4.6	553.6	-3.3	553.6	-2.8	553.6	-2.2	553.6	-2.8	553.6	-5.3	553.6	-2.1	553.6	-2.3	553.6	-2
126	FLSHKDDSPDLPK	138		3	500.256	-5	500.256	-4.4	500.256	-2.1	500.257	-5	500.256	-5.6	500.256	-5.1	500.256	-2.6					500.256	-3.6	500.256	-3.4			500.256	-2.1	500.256	-2.8	500.256	-2.5	500.257	-4	500.256	-3.6	500.256	-2.9
126	FLSHKDDSPDLPK	138		4																	375.444	-2.8											375.444	-2.5	375.444	-2.1			375.444	-4.9
127	LSHKDDSPDLPK	138		3	451.234	-7.6	451.234	-5.3	451.234	-5.6	451.234	-4.7	451.234	-7							451.234	-4.7	451.234	-4.7							451.234	-3.9	451.234	-6	451.234	-2.6	451.234	-4	451.234	-5.9
127	LSHKDDSPDLPK	138		4									338.677	-2.6	338.677	-3.3
128	SHKDDSPDLPK	138		2	619.804	-5.2	619.804	-2.2					619.804	-3.5	619.804	-3.1									619.805	-7.3	619.805	-6.8							619.805	-9.1	619.805	-5.6	619.805	-3.6
128	SHKDDSPDLPK	138		3			413.539	-2.6	413.539	-3.4	413.539	-2.1	413.539	-2	413.539	-2					413.539	-2.5
129	HKDDSPDLPK	138		3	384.528	-4.1	384.528	-3.5	384.528	-3	384.528	-2.9	384.528	-2.8	384.528	-4					384.528	-3.3
130	KDDSPDLPK	138		2	507.759	-4							507.759	-2.2	507.759	-4.9	507.759	-2.2	507.759	-2.2			507.759	-3.1			507.759	-2.2			507.759	-2.7							507.759	-2.6
131	DDSPDLPK	138		1	886.415	-4.2	886.415	-3.5	886.415	-4.7	886.415	-2.7	886.415	-2.9	886.415	-2.4	886.415	-4	886.415	-3	886.415	-3.3	886.415	-4.3	886.415	-3.1	886.415	-2.8	886.415	-4	886.415	-4.1	886.415	-2.1	886.415	-2.1	886.415	-2.2	886.415	-4.2
131	DDSPDLPK	138		2	443.711	-4.1	443.711	-2.6	443.712	-4.9	443.711	-3.2	443.711	-2.7	443.711	-4	443.711	-2.9	443.711	-2.1	443.711	-3.8	443.711	-4	443.711	-4	443.711	-4.9	443.711	-4	443.711	-4	443.712	-3.4	443.711	-2.7	443.712	-3.1	443.711	-4.8
132	DSPDLPK	138		1	771.388	-5.4	771.388	-3.4	771.388	-3.8	771.388	-3	771.388	-4.1	771.388	-5.2	771.388	-3.8	771.388	-3.8	771.388	-4.1	771.388	-3.4	771.388	-4.1	771.388	-4.8	771.388	-3.4	771.388	-4.1	771.388	-5.4	771.388	-5.4	771.388	-4.1	771.388	-3.4
132	DSPDLPK	138		2													386.198	-2.1	386.198	-2.1					386.198	-2.4	386.198	-2.1	386.198	-2.1	386.198	-2.4	386.198	-2.1	386.198	-2.1	386.198	-2.1	386.198	-2.1
133	SPDLPK	138		1	656.361	-2.7	656.361	-2.7	656.361	-4	656.361	-3			656.361	-3.3	656.361	-3.3	656.361	-4.1	656.361	-3.6	656.361	-2.1	656.361	-2.7	656.361	-2.7	656.361	-3	656.361	-4.1	656.361	-4.1	656.361	-3.3	656.361	-3.3	656.361	-3.3
133	SPDLPK	138		2	328.685	-2.9			328.685	-3.2	328.685	-3.4	328.685	-3.7	328.685	-3.4									328.685	-3.4	328.685	-3.2	328.685	-3.9	328.685	-3.4	328.685	-3.2			328.685	-3.2	328.685	-3.9
138	KLKPDPNTLCDEFK	151	C147+Carbamidomethyl;	3	568.959	-4.7	568.959	-4.4	568.959	-3.3	568.959	-3.8	568.959	-4.2	568.959	-4.7			568.959	-2.1	568.959	-2.1	568.959	-2.1	568.959	-2.2	568.959	-2.3	568.959	-2.6	568.959	-2.1	568.959	-2.5	568.959	-2.1	568.959	-2.2	568.959	-2.1
138	KLKPDPNTLCDEFK	151	C147+Carbamidomethyl;	4	426.971	-4.6	426.971	-2.2					426.971	-3.3	426.971	-4.4
138	KLKPDPNTLCDEFKADEK	155	C147+Carbamidomethyl;	3	716.693	-7	716.693	-4.9			716.693	-2.6	716.693	-3.4	716.693	-9.5	716.693	-2.1	716.693	-2.5	716.693	-2.1	716.693	-2.2	716.693	-2.1	716.693	-2			716.693	-2.9			716.693	-2			716.693	-3.2
138	KLKPDPNTLCDEFKADEK	155	C147+Carbamidomethyl;	4	537.772	-5.8	537.772	-5.8	537.772	-8	537.772	-6.5	537.772	-6.9	537.772	-5.6	537.772	-2.1	537.772	-2.2	537.772	-4.4	537.772	-2.1	537.772	-2.3	537.772	-2.1	537.772	-3.3	537.772	-2.1	537.772	-2.1	537.772	-2.3	537.772	-2.2	537.772	-2.3
139	LKPDPNTL	146		2			449.256	-2.6					449.256	-3.4	449.256	-2.4																	449.256	-2.6
139	LKPDPNTLCDEF	150	C147+Carbamidomethyl;	2	724.84	-2.1	724.84	-2.7					724.84	-2.6	724.84	-3.9
139	LKPDPNTLCDEFK	151	C147+-9.03700; C147+Carbamidomethyl;	2															784.369	-4.3	784.369	-3.8	784.369	-5.3	784.369	-4.3	784.369	-4.7			784.369	-6.5	784.369	-3.3	784.369	-3.7			784.369	-3.4
139	LKPDPNTLCDEFK	151	C147+Carbamidomethyl;	2	788.888	-2.6	788.888	-2.1	788.888	-2.9	788.888	-3.6	788.888	-4	788.888	-3.7	788.888	-2.3	788.888	-2.1	788.888	-2.1	788.888	-2.7	788.888	-2.4	788.888	-3.6	788.888	-2.8	788.888	-2.7	788.888	-2.4	788.888	-2.5	788.888	-2.3	788.888	-2.1
139	LKPDPNTLCDEFK	151	C147+Carbamidomethyl;	3	526.261	-2.1	526.261	-2.1	526.261	-2.6	526.261	-2.3	526.261	-2.5	526.261	-2	526.261	-2.1	526.261	-2.5	526.261	-2	526.261	-2.3	526.261	-2.3	526.261	-2	526.261	-2.3	526.261	-2.4	526.261	-2.3	526.261	-2.2	526.261	-2.1	526.261	-2.1
139	LKPDPNTLCDEFK	151	C147+Carbamidomethyl; K140+-1.03200;	2													788.372	-2.3	788.372	-2.3	788.372	-2.3	788.372	-5.8	788.372	-8.1	788.372	-9.9			788.372	-2.3	788.372	-7.2	788.372	-15	788.372	-15	788.372	-2.2
139	LKPDPNTLCDEFK	151	C147+Carbamidomethyl; L139+13.97927;	2															795.877	-4.9	795.877	-2.6	795.877	-6.7							795.877	-5.1			795.877	-10.2			795.877	-2.2
139	LKPDPNTLCDEFK	151	C147+Carbamidomethyl; L146+13.97927;	3													530.921	-4.5	530.921	-2.8	530.921	-2.3	530.921	-2.7	530.921	-2.1	530.921	-4.2	530.921	-2.9	530.921	-2.2	530.921	-2.3	530.921	-2.5	530.921	-2.1	530.921	-2.5
139	LKPDPNTLCDEFK	151	C147+Carbamidomethyl; N144+Deamidated;	2	789.38	-5	789.38	-8.4	789.38	-5.2	789.38	-5.3	789.38	-3.5	789.38	-5	789.38	-3.7	789.38	-3.1	789.38	-7.8	789.38	-6.8	789.38	-7.2	789.38	-5.8			789.38	-10.8	789.38	-3	789.38	-6.7	789.38	-8.1	789.38	-5.2
139	LKPDPNTLCDEFK	151	C147+Carbamidomethyl; N144+Deamidated;	3	526.589	-4.4	526.589	-4.9	526.589	-3.7			526.589	-3.7			526.589	-2.9	526.589	-2.6	526.589	-4.9	526.589	-3.4	526.589	-3.5	526.589	-4.9	526.589	-4.4	526.589	-5	526.589	-2.6	526.589	-2.3	526.589	-4.8	526.589	-2.7
139	LKPDPNTLCDEFK	151	C147+Carbamidomethyl; K140+-1.03163;	2	788.372	-5.6	788.372	-4.2			788.372	-3.1	788.372	-4.7	788.372	-7
139	LKPDPNTLCDEFK	151	C147+Carbamidomethyl; P141+13.97927;	2											795.877	-3.8
139	LKPDPNTLCDEFKAD	153	C147+Carbamidomethyl;	3			588.282	-2.4
139	LKPDPNTLCDEFKADEK	155	C147+-9.03700; C147+Carbamidomethyl;	3													670.983	-4.5	670.983	-7	670.983	-5.6	670.983	-7	670.983	-5.2	670.983	-9.6	670.983	-2.6	670.983	-4.9	670.983	-4.9	670.983	-2.2			670.983	-2.6
139	LKPDPNTLCDEFKADEK	155	C147+Carbamidomethyl;	2	1010.49	-5.7	1010.49	-7	1010.49	-3.6	1010.49	-5.5	1010.49	-2.5	1010.49	-6.7	1010.49	-5.7	1010.49	-9	1010.49	-9.7	1010.49	-3	1010.49	-4	1010.49	-13	1010.49	-4.1	1010.49	-5.5	1010.49	-2	1010.49	-2.4	1010.49	-3.6	1010.49	-6
139	LKPDPNTLCDEFKADEK	155	C147+Carbamidomethyl;	3	673.995	-2.1	673.995	-2.9	673.995	-2.4	673.995	-2.2	673.995	-2	673.995	-2.2	673.995	-2.2	673.995	-2.3	673.995	-2.2	673.995	-2.4	673.995	-3.1	673.995	-2.1	673.995	-2.2	673.995	-2.2	673.995	-3	673.995	-2.1	673.995	-2.1	673.995	-2.9
139	LKPDPNTLCDEFKADEK	155	C147+Carbamidomethyl;	4	505.748	-2.2	505.748	-2.2	505.748	-2.5	505.748	-2.7	505.748	-2.1	505.748	-2.1	505.748	-2.3	505.748	-2.3	505.748	-2.1	505.748	-2.1	505.748	-2.5	505.748	-2.3	505.748	-2	505.748	-2.1	505.748	-2.2	505.748	-2.1	505.748	-2.1	505.748	-2.3
139	LKPDPNTLCDEFKADEK	155	C147+Carbamidomethyl; K140+-1.03200;	3															673.651	-2.6	673.651	-11.4	673.651	-7.1	673.651	-8.5	673.651	-10.4			673.651	-8.7	673.651	-5	673.651	-4.8			673.651	-5.4
139	LKPDPNTLCDEFKADEK	155	C147+Carbamidomethyl; L139+13.97927;	3																											678.655	-2.3
139	LKPDPNTLCDEFKADEK	155	C147+Carbamidomethyl; L146+13.97927;	3													678.655	-2.2	678.655	-2.1	678.655	-2.1	678.655	-2.1	678.655	-2.1	678.655	-2.1	678.655	-2.5	678.655	-2.5	678.655	-2.2	678.655	-2.5	678.655	-2.2	678.655	-2.1
139	LKPDPNTLCDEFKADEK	155	C147+Carbamidomethyl; L146+13.97927;	4															509.243	-4.3	509.243	-2.8	509.243	-3.6	509.243	-4.2
139	LKPDPNTLCDEFKADEK	155	C147+Carbamidomethyl; N144+Deamidated;	3	674.323	-2.1	674.323	-5.9					674.323	-3.8	674.323	-5.6			674.323	-4.4	674.323	-7.3	674.323	-2.1	674.323	-2.1	674.323	-4.6			674.323	-2.5			674.323	-3			674.323	-2.3
139	LKPDPNTLCDEFKADEK	155	C147+Carbamidomethyl; N144+Deamidated;	4	505.994	-4.3	505.994	-4.3			505.994	-3.3	505.994	-7.6	505.994	-5.4			505.994	-2.2	505.994	-4.2	505.994	-3.2	505.994	-4.4					505.994	-3.6	505.994	-2.6			505.994	-2.4	505.994	-2.6
139	LKPDPNTLCDEFKADEK	155	C147+Carbamidomethyl; P143+13.97927;	3	678.655	-2.3	678.655	-2.2	678.655	-2.4	678.655	-2.3	678.655	-2.3	678.655	-2.2
139	LKPDPNTLCDEFKADEK	155	C147+Carbamidomethyl; P143+13.97927;	4	509.243	-3.4	509.243	-2.2	509.243	-2.7	509.243	-2.6	509.243	-2.6	509.243	-2.7
139	LKPDPNTLCDEFKADEK	155	C147+Carbamidomethyl; K140+-1.03163;	3									673.651	-5.4	673.651	-2.6
139	LKPDPNTLCDEFKADEKK	156	C147+-9.03700; C147+Carbamidomethyl;	4																			535.513	-5.1
139	LKPDPNTLCDEFKADEKK	156	C147+Carbamidomethyl;	3	716.693	-7.2	716.693	-3.1	716.693	-5.4	716.693	-6.7	716.693	-3.8	716.693	-2.1	716.693	-3.5	716.693	-3.6	716.693	-5	716.693	-3.8	716.693	-2.1	716.693	-2.1	716.693	-2.3	716.693	-2.4	716.693	-2.1	716.693	-2.4	716.693	-2.3	716.693	-2.1
139	LKPDPNTLCDEFKADEKK	156	C147+Carbamidomethyl;	4	537.772	-2.5	537.772	-2.1	537.772	-5.8	537.772	-2.5	537.772	-2.2	537.772	-3.2	537.772	-3.3	537.772	-2.3	537.772	-3.4	537.772	-4.2	537.772	-2.6	537.772	-2.1	537.772	-2.1	537.772	-3.7	537.772	-2.2	537.772	-3	537.772	-2.7	537.772	-2.4
139	LKPDPNTLCDEFKADEKK	156	C147+Carbamidomethyl; K140+-1.03200;	4																			537.514	-5.9
139	LKPDPNTLCDEFKADEKK	156	C147+Carbamidomethyl; L146+13.97927;	4																	541.267	-2.3									541.267	-4.4
139	LKPDPNTLCDEFKADEKK	156	C147+Carbamidomethyl; N144+Deamidated;	3																	717.021	-2.1	717.021	-3.3							717.021	-8.9
139	LKPDPNTLCDEFKADEKK	156	C147+Carbamidomethyl; N144+Deamidated;	4					538.018	-3	538.018	-3.1																									538.018	-7.2
139	LKPDPNTLCDEFKADEKK	156	C147+Carbamidomethyl; P143+13.97927;	4	541.267	-2.1	541.267	-2.3			541.267	-2.4	541.267	-2.4	541.267	-2.2
140	KPDPNTLCDEFK	151	C147+Carbamidomethyl;	2	732.346	-6.9	732.346	-12	732.346	-6.8	732.346	-8.6	732.346	-11.6	732.346	-14.1	732.346	-8.2	732.346	-10.7	732.346	-13.1	732.346	-8.8	732.346	-12.6	732.346	-10.6	732.346	-7.9	732.346	-7	732.346	-9.5	732.346	-7.7	732.346	-11.5	732.346	-10.5
140	KPDPNTLCDEFKADEK	155	C147+Carbamidomethyl;	3	636.3	-9.8							636.3	-10.7
141	PDPNTLCDEFK	151	C147+Carbamidomethyl;	2	668.298	-7.2	668.298	-8.7	668.298	-8.4	668.298	-6.2	668.298	-8.4	668.298	-7.9	668.298	-4.4	668.298	-8.2	668.298	-4.4	668.298	-5.3	668.298	-4.7	668.298	-10	668.298	-7.2	668.298	-8.1	668.298	-7.1	668.298	-7.9	668.298	-4.3	668.298	-7.2
141	PDPNTLCDEFKADEK	155	C147+Carbamidomethyl;	2	889.899	-3.7	889.899	-12.6					889.899	-10.6	889.899	-14.6	889.899	-8.4	889.899	-8.4	889.899	-13.9	889.899	-11.3	889.899	-12.7	889.899	-10.4			889.899	-10.8	889.899	-10.9	889.899	-14.6	889.899	-12.5	889.899	-9.9
141	PDPNTLCDEFKADEK	155	C147+Carbamidomethyl;	3	593.602	-6	593.602	-7.8	593.602	-5.6	593.602	-4.5	593.602	-7.3	593.602	-6.7	593.602	-5.6	593.602	-5.6	593.602	-6.2	593.602	-6.7	593.602	-2.5	593.602	-3	593.602	-3.8	593.602	-6.7	593.602	-5.6	593.602	-2.9	593.602	-4.4	593.602	-6
143	PNTLCDEFKADEK	155	C147+Carbamidomethyl;	2	783.859	-7.4									783.859	-8					783.859	-7.8			783.859	-14	783.859	-10.5			783.859	-8.4
143	PNTLCDEFKADEK	155	C147+Carbamidomethyl;	3	522.909	-2.9	522.909	-3.5	522.909	-5.3	522.909	-6.1	522.909	-3.5	522.909	-4.2	522.909	-4.1	522.909	-2.7	522.909	-3	522.909	-2.1	522.909	-4.6	522.909	-4.4			522.909	-3.9	522.909	-3.5	522.909	-5.3	522.909	-3.6	522.909	-4.3
143	PNTLCDEFKADEKK	156	C147+Carbamidomethyl;	4					424.457	-2.2			424.457	-3	424.457	-2.1
144	NTLCDEFKADEK	155	C147+Carbamidomethyl;	2	735.333	-7	735.333	-6.1					735.333	-8.2					735.333	-8	735.333	-8	735.333	-9.7	735.333	-8.1	735.333	-3.3			735.333	-5.5			735.333	-9.1	735.333	-6	735.333	-7.2
145	TLCDEFKADEK	155	C147+Carbamidomethyl;	2	678.311	-5.4	678.311	-3.9	678.311	-5.2	678.311	-3	678.311	-3	678.311	-6			678.311	-2.6	678.311	-3.1	678.311	-4.4	678.311	-3.4	678.311	-2.1	678.311	-2.1	678.311	-3.1	678.311	-5.4	678.311	-3	678.311	-3.4	678.311	-3.9
145	TLCDEFKADEK	155	C147+Carbamidomethyl;	3	452.543	-3.5	452.543	-3.1	452.543	-3.2	452.543	-3.7	452.543	-4.5	452.543	-3.1	452.543	-3.1	452.543	-3.1			452.543	-2.7	452.543	-3.2	452.543	-2.3			452.543	-3.6	452.543	-2.1	452.543	-2.8	452.543	-3.2	452.543	-3.6
145	TLCDEFKADEKK	156	C147+Carbamidomethyl;	2	742.359	-6.4							742.359	-6.9
146	LCDEFKADEK	155	C147+Carbamidomethyl;	2	627.788	-6.8	627.788	-4.6	627.788	-5.1	627.788	-4	627.788	-5.5	627.788	-5.9	627.787	-3.8	627.787	-5.1	627.787	-2.9	627.787	-4.6	627.787	-5.6	627.787	-5.4	627.787	-2.5	627.787	-5.7			627.787	-3.1	627.787	-3.5	627.787	-3.5
146	LCDEFKADEKK	156	C147+Carbamidomethyl;	2	691.835	-6.6	691.835	-5.5
147	CDEFKADEK	155	C147+Carbamidomethyl;	2	571.245	-4.4	571.245	-5.3	571.245	-5.4	571.245	-6.2	571.245	-6.1	571.245	-5.3	571.245	-4.6	571.245	-4.8	571.245	-4.6	571.245	-4.5	571.245	-5.6	571.245	-5.4	571.245	-4.1	571.245	-5.3	571.245	-4.7	571.245	-5.6	571.245	-5.3	571.245	-5.2
148	DEFKADEK	155		2	491.23	-3.4
148	DEFKADEKK	156		2	555.278	-3
161	YLYEIAR	167		1	927.493	-3.1	927.493	-5.5	927.493	-2.4	927.493	-5.5	927.493	-5.4	927.493	-3.9	927.493	-2.4	927.493	-3.1	927.493	-3.1	927.493	-2.4	927.493	-2.4	927.493	-3.1	927.493	-3.8	927.493	-3.7	927.493	-2.5	927.493	-2.4	927.493	-3.8	927.493	-5.7
161	YLYEIAR	167		2	464.251	-2.2	464.251	-2.2	464.251	-2.3	464.251	-2.2	464.251	-2.2	464.251	-2.3	464.251	-2.2	464.251	-2.2	464.251	-2.2	464.251	-2.2	464.251	-2.2	464.251	-2.2	464.251	-2.2	464.251	-2.2	464.251	-2.2	464.251	-2.2	464.251	-2.2	464.251	-2.2
161	YLYEIAR	167	E164+13.97927;	2															471.24	-2.5					471.24	-2.5													471.24	-2.4
161	YLYEIAR	167	L162+13.97927;	2													471.24	-2.1	471.24	-2.1	471.24	-2.1	471.24	-2.1	471.24	-2	471.24	-2.1	471.24	-2	471.24	-2	471.24	-2.1	471.24	-2.1	471.24	-2.1	471.24	-2.1
161	YLYEIAR	167	Y161+Dioxidation;	2													480.246	-2.4	480.246	-2.5	480.246	-2.5	480.246	-3.3	480.246	-2.8	480.246	-2.5	480.246	-3.3	480.246	-2.5	480.246	-3.3	480.246	-2.1	480.246	-2.5	480.246	-2.8
161	YLYEIAR	167	Y163+Oxidation;	2													472.248	-2.4	472.248	-2.2	472.248	-2.4	472.248	-2.4	472.248	-2.4	472.248	-2.3	472.248	-3.3	472.248	-2.3			472.248	-2.4	472.248	-2.4	472.248	-2.4
161	YLYEIARR	168		2													542.301	-2.2
161	YLYEIARR	168		3													361.87	-2.1	361.87	-2.1
162	LYEIAR	167		1	764.43	-2.1	764.43	-2.8	764.43	-3.5	764.43	-2.8	764.43	-2.8	764.43	-2.9	764.43	-2.8	764.43	-2.9	764.43	-2.1	764.43	-3.5	764.43	-2.9	764.43	-2.8	764.43	-4	764.43	-2.8	764.43	-2.9	764.43	-2.9	764.43	-2.8	764.43	-3.5
162	LYEIAR	167		2	382.719	-2.1					382.719	-2.3	382.719	-2.3	382.719	-2.3
168	RHPYFYAPEL	177		3																													431.553	-2.2
168	RHPYFYAPELL	178		2											703.367	-2
168	RHPYFYAPELL	178		3			469.247	-3.3					469.247	-3.6	469.247	-2.9
168	RHPYFYAPELLYYAN	182		3																															639.65	-2.6
168	RHPYFYAPELLYYANK	183		3	682.348	-3	682.348	-6.8	682.348	-3.6			682.348	-2.6	682.348	-3	682.348	-5	682.348	-7.9	682.348	-5.8			682.348	-8.7
168	RHPYFYAPELLYYANK	183		4	512.013	-2.1							512.013	-2.3	512.013	-2.8			512.013	-2.8	512.013	-3.8			512.013	-7.3
168	RHPYFYAPELLYYANK	183	A174+13.97927;	3															687.008	-2.1					687.008	-5.4
168	RHPYFYAPELLYYANK	183	A174+13.97927; R168+13.97927;	3																			691.667	-9.3											691.667	-5			691.667	-6.5
168	RHPYFYAPELLYYANK	183	E176+13.97927;	3															687.008	-2.2															687.008	-2.6
168	RHPYFYAPELLYYANK	183	H169+-22.03200;	3															675.004	-2.6			675.004	-4.6			675.004	-4.5			675.004	-3.3			675.004	-2.7			675.004	-5
168	RHPYFYAPELLYYANK	183	H169+-23.01600;	3																															674.676	-2.5
168	RHPYFYAPELLYYANK	183	L177+13.97927;	3															687.008	-4.3															687.008	-2.4
168	RHPYFYAPELLYYANK	183	R168+13.97927;	3																															687.008	-6.2
168	RHPYFYAPELLYYANK	183	Y171+47.98500;	3															698.343	-2.3			698.343	-2.4							698.343	-4.6			698.343	-4.1			698.343	-3.9
168	RHPYFYAPELLYYANK	183	Y171+Dioxidation;	3															693.011	-4.1			693.011	-2.9			693.011	-3.6			693.011	-3.1			693.011	-2.1			693.011	-3.1
168	RHPYFYAPELLYYANK	183	Y173+Oxidation;	3															687.68	-2.4															687.679	-3.6
168	RHPYFYAPELLYYANK	183	Y179+Oxidation;	3															687.679	-3.9
168	RHPYFYAPELLYYANK	183	Y180+Oxidation;	3															687.679	-2.2															687.679	-3.3
168	RHPYFYAPELLYYANK	183	P175+13.97927;	3									687.008	-3.5	687.008	-3.2
168	RHPYFYAPELLYYANK	183	P175+13.97927;	4									515.508	-4.5	515.508	-2.1
168	RHPYFYAPELLYYANK	183	P170+13.97927;	3									687.008	-4.5
168	RHPYFYAPELLYY	180		3											577.956	-3.7
169	HPYFYAPEL	177		2																													568.774	-2.9	568.774	-4.8			568.774	-3
169	HPYFYAPELL	178		2	625.317	-3.4							625.317	-2.6	625.317	-2.1																	625.317	-2.6	625.317	-4.3
169	HPYFYAPELLY	179		2											706.848	-3					706.848	-2.9											706.848	-2.5
169	HPYFYAPELLYY	180		2																	788.38	-2.2													788.38	-2.2
169	HPYFYAPELLYYAN	182		2																													880.92	-2.2
169	HPYFYAPELLYYANK	183		2	944.967	-7							944.967	-3.7	944.967	-11.1	944.967	-2.7	944.967	-2.9	944.967	-2.4	944.967	-2.7	944.967	-4.7	944.967	-2.1			944.967	-3.5	944.967	-2.7	944.967	-2.1	944.967	-2.9	944.967	-3.7
169	HPYFYAPELLYYANK	183		3	630.314	-3.6	630.314	-5.5	630.314	-3.1	630.314	-3.4	630.314	-3.3	630.314	-2	630.314	-3	630.314	-4.1	630.314	-6.3	630.314	-2.2	630.314	-4.7	630.314	-2.5	630.314	-4.9	630.314	-2.6	630.314	-3.3	630.314	-5.4	630.314	-2.2	630.314	-2.7
169	HPYFYAPELLYYANK	183	A174+13.97927;	2																															951.957	-3.8
169	HPYFYAPELLYYANK	183	A174+13.97927;	3																													634.974	-6.2	634.974	-7.1
169	HPYFYAPELLYYANK	183	E176+13.97927;	3																			634.974	-2.1															634.974	-2.7
169	HPYFYAPELLYYANK	183	E176+13.97927; L177+13.97927; L178+13.97927;	3																	644.294	-2.6
169	HPYFYAPELLYYANK	183	H169+-22.03200;	2																															933.951	-3.8
169	HPYFYAPELLYYANK	183	H169+-23.01600;	2																															933.459	-6.1
169	HPYFYAPELLYYANK	183	L177+13.97927;	3																			634.974	-3.3							634.974	-2.4	634.974	-2.7	634.974	-5.1			634.974	-2.2
169	HPYFYAPELLYYANK	183	L178+13.97927;	3																			634.974	-2.8							634.974	-2.7	634.974	-5.8	634.974	-2.3			634.974	-3.5
169	HPYFYAPELLYYANK	183	Y171+47.98500;	2																			968.96	-3.5											968.96	-3.8
169	HPYFYAPELLYYANK	183	Y171+Dioxidation;	2																			960.962	-4.5			960.962	-3.9							960.962	-5.5			960.962	-4.5
169	HPYFYAPELLYYANK	183	Y171+Dioxidation;	3																			640.977	-2.8											640.977	-3.6
169	HPYFYAPELLYYANK	183	Y171+Oxidation;	3																																			635.646	-2.8
169	HPYFYAPELLYYANK	183	Y171+Oxidation; Y173+Oxidation;	3																											640.977	-2.7
169	HPYFYAPELLYYANK	183	Y173+Dioxidation;	3																	640.977	-2.3			640.977	-2.8							640.977	-2	640.978	-2.7
169	HPYFYAPELLYYANK	183	Y173+Oxidation;	3																			635.646	-2.5							635.646	-3.3							635.646	-4.8
169	HPYFYAPELLYYANK	183	Y179+Dioxidation;	3																	640.977	-3.4			640.977	-3							640.977	-2.1	640.977	-4.5
169	HPYFYAPELLYYANK	183	Y179+Oxidation;	3																			635.646	-4.1											635.646	-4.5			635.646	-3.7
169	HPYFYAPELLYYANK	183	Y180+Oxidation;	3																			635.646	-5.3			635.646	-5.6			635.646	-5.3							635.646	-5.5
169	HPYFYAPELLYYANK	183	P175+13.97927;	3	634.974	-2.8							634.974	-3.5	634.974	-2.2
170	PYFYAPELLYYANK	183		2											876.438	-7.1			876.438	-7.6			876.438	-3.8			876.438	-7.1			876.438	-5.3			876.438	-7.2			876.438	-5.1
170	PYFYAPELLYYANK	183		3											584.628	-2.5							584.628	-2.1			584.628	-4			584.628	-2.8							584.628	-3.3
171	YFYAPELLYYANK	183		2											827.912	-6.3					827.911	-5.6	827.911	-3.4	827.911	-3.4					827.911	-6.4	827.911	-6.9	827.911	-3.4			827.911	-6.9
171	YFYAPELLYYANK	183		3																													552.277	-2.2	552.277	-2.7
172	FYAPELLYYANK	183		2	746.38	-2.5	746.38	-6.2			746.38	-5.2	746.38	-3.9	746.38	-3.1	746.38	-5.2	746.38	-3.3	746.38	-2.2	746.38	-2.1	746.38	-3.9	746.38	-5.3	746.38	-2	746.38	-2.2	746.38	-2.9	746.38	-2.2	746.38	-2.1	746.38	-3
172	FYAPELLYYANK	183		3									497.923	-2.4	497.922	-2.5					497.923	-2.2	497.923	-2	497.923	-2.7	497.923	-3.3	497.923	-2.1	497.923	-4	497.923	-4	497.923	-2.1	497.923	-3	497.923	-2.7
173	YAPELLYYANK	183		2	672.846	-6.3	672.846	-5.2			672.846	-5.7	672.846	-5.6	672.846	-5.7													672.846	-5.9			672.846	-6.5
174	APELLYYANK	183		2	591.314	-5.3	591.314	-5	591.314	-5.4	591.314	-5.8	591.314	-5.1	591.314	-5.7	591.314	-4.3	591.314	-5.6	591.314	-6.5	591.314	-4.9	591.314	-5.6	591.314	-5.8	591.314	-4.8	591.314	-5.6	591.314	-6.3	591.314	-4.1	591.314	-5.2	591.314	-2.8
175	PELLYYANK	183		2	555.795	-4.5	555.795	-4.3	555.795	-4.1			555.795	-4	555.795	-4.5	555.795	-2.4	555.795	-3.9	555.795	-4.1	555.795	-4.1	555.795	-4.1	555.795	-3.2			555.795	-5.1			555.795	-3.2	555.795	-3.2
184	YNGVFQECCQAEDK	197	C191+Carbamidomethyl; C192+-9.03700; C192+Carbamidomethyl;	2																													869.838	-2.9
184	YNGVFQECCQAEDK	197	C191+Carbamidomethyl; C192+Carbamidomethyl;	2	874.356	-2.3	874.356	-3	874.356	-2.6	874.356	-2.5	874.356	-3.8	874.356	-3.3	874.356	-2.6	874.356	-3.6	874.356	-2.6	874.356	-2.6	874.356	-3.5	874.356	-4.5	874.356	-2.2	874.356	-2.3	874.356	-2.2	874.356	-2.7	874.356	-2.9	874.356	-2.6
184	YNGVFQECCQAEDK	197	C191+Carbamidomethyl; C192+Carbamidomethyl;	3	583.24	-4.5	583.24	-4.6	583.24	-4.1	583.24	-4.1	583.24	-4.2	583.24	-2.1			583.24	-4.1	583.24	-4.9	583.24	-4	583.24	-4.2	583.24	-4.7	583.24	-4.2	583.24	-4.7	583.24	-4	583.24	-3.8	583.24	-4.1	583.24	-4.1
184	YNGVFQECCQAEDK	197	C191+Carbamidomethyl; C192+Carbamidomethyl; E190+13.97927;	2													881.346	-2.1	881.346	-2.1	881.346	-2	881.346	-2	881.346	-2	881.346	-2	881.346	-2	881.346	-2	881.346	-2.1	881.346	-2.1	881.346	-2	881.346	-2
184	YNGVFQECCQAEDK	197	C191+Carbamidomethyl; C192+Carbamidomethyl; E190+13.97927;	3																	587.9	-2.2	587.9	-2.2	587.9	-2.2	587.9	-2.8			587.9	-2.7							587.9	-2.3
184	YNGVFQECCQAEDK	197	C191+Carbamidomethyl; C192+Carbamidomethyl; N185+Deamidated;	2	874.848	-5.4	874.848	-7.4	874.848	-8.9	874.848	-9.1	874.848	-4.3	874.848	-8.9	874.848	-9.1	874.848	-8.3	874.848	-7.8	874.848	-8.7	874.848	-8	874.848	-6.8	874.848	-8	874.848	-9.1	874.848	-6.9	874.848	-8.7	874.848	-8.3	874.848	-7.7
184	YNGVFQECCQAEDK	197	C191+Carbamidomethyl; C192+Carbamidomethyl; N185+Deamidated;	3					583.568	-4.1	583.568	-5.1	583.568	-5							583.568	-2.2	583.568	-3.5	583.568	-3.8	583.568	-3.9			583.568	-4.6	583.568	-2.1	583.568	-3.9	583.568	-4	583.568	-3.7
184	YNGVFQECCQAEDK	197	C191+Carbamidomethyl; C192+Carbamidomethyl; N185+Deamidated; Q189+Deamidated;	3							583.896	-2.8																											583.896	-4.6
184	YNGVFQECCQAEDK	197	C191+Carbamidomethyl; C192+Carbamidomethyl; Q189+Deamidated;	2											874.848	-7.3					874.848	-5.8	874.848	-3.6					874.848	-6.6	874.848	-4.4			874.848	-6.8	874.848	-6.4
184	YNGVFQECCQAEDK	197	C191+Carbamidomethyl; C192+Carbamidomethyl; Q189+Deamidated;	3	583.568	-3	583.568	-4.1							583.568	-3.9
184	YNGVFQECCQAEDK	197	C191+Carbamidomethyl; C192+Carbamidomethyl; Q189+Deamidated; Y184+Oxidation;	2																	882.846	-3.6	882.846	-3.8	882.846	-2.6	882.846	-2.6	882.846	-3.6	882.846	-3.5					882.846	-3.6	882.846	-2.6
184	YNGVFQECCQAEDK	197	C191+Carbamidomethyl; C192+Carbamidomethyl; Q193+Deamidated; Y184+Oxidation;	2																															882.846	-2.9	882.846	-2.8	882.846	-2.9
184	YNGVFQECCQAEDK	197	C191+Carbamidomethyl; C192+Carbamidomethyl; V187+13.97927;	2													881.346	-2.3	881.346	-3.4	881.346	-2.4	881.346	-2.4			881.346	-4.2			881.346	-3.2	881.346	-2.3	881.346	-4.1	881.346	-3.2	881.346	-2.3
184	YNGVFQECCQAEDK	197	C191+Carbamidomethyl; C192+Carbamidomethyl; Y184+47.98500;	2																	898.349	-6.2
184	YNGVFQECCQAEDK	197	C191+Carbamidomethyl; C192+Carbamidomethyl; Y184+Dioxidation;	2													890.351	-5.4	890.351	-2.1	890.351	-3.5	890.351	-6.4	890.351	-7	890.351	-3.9	890.351	-4	890.351	-5.8	890.351	-2.3	890.351	-5.7	890.351	-5.8	890.351	-8.5
184	YNGVFQECCQAEDK	197	C191+Carbamidomethyl; C192+Carbamidomethyl; Y184+Oxidation;	2													882.354	-2.6	882.354	-2.8	882.354	-2.6	882.354	-3.5			882.354	-3.7			882.354	-2.6			882.354	-3.5	882.354	-2.6
184	YNGVFQECCQAEDK	197	C192+Carbamidomethyl; C191+-43.03300; C191+Carbamidomethyl;	2																											852.84	-2.1
184	YNGVFQECCQAEDK	197	C192+Carbamidomethyl; C191+-9.03700; C191+Carbamidomethyl;	2																	869.838	-2.7	869.838	-2.4									869.838	-2.6					869.838	-2.3
184	YNGVFQECCQAEDKGACLLPK	204	C191+Carbamidomethyl; C192+Carbamidomethyl; C200+Carbamidomethyl;	2																					1244.06	-8.2
184	YNGVFQECCQAEDKGACLLPK	204	C191+Carbamidomethyl; C192+Carbamidomethyl; C200+Carbamidomethyl;	3											829.709	-8.8	829.709	-6.9	829.709	-2.5	829.709	-3.8	829.709	-2.1	829.709	-2	829.709	-3.2			829.709	-2	829.709	-6.2	829.709	-2.1	829.709	-3.3	829.709	-2.6
184	YNGVFQECCQAEDKGACLLPK	204	C191+Carbamidomethyl; C192+Carbamidomethyl; C200+Carbamidomethyl; E190+13.97927;	3													834.368	-4.1	834.368	-2.3	834.368	-3.8	834.368	-4.6	834.368	-4.9	834.368	-3			834.368	-4.1	834.368	-5.6	834.368	-4.4	834.368	-2.3	834.368	-2.3
184	YNGVFQECCQAEDKGACLLPK	204	C191+Carbamidomethyl; C192+Carbamidomethyl; C200+Carbamidomethyl; K197+-1.03200;	3																					829.365	-2.2
184	YNGVFQECCQAEDKGACLLPK	204	C191+Carbamidomethyl; C192+Carbamidomethyl; C200+Carbamidomethyl; N185+Deamidated;	3													830.037	-7.8	830.037	-10.8			830.037	-8.1			830.037	-7.9
184	YNGVFQECCQAEDKGACLLPK	204	C191+Carbamidomethyl; C192+Carbamidomethyl; C200+Carbamidomethyl; Q189+Deamidated;	3									830.037	-5.2					830.037	-9.2	830.037	-8.9	830.037	-7.4	830.037	-7.8	830.037	-7			830.037	-3.2	830.037	-7.1	830.037	-9			830.037	-5.5
184	YNGVFQECCQAEDKGACLLPK	204	C191+Carbamidomethyl; C192+Carbamidomethyl; C200+Carbamidomethyl; Q193+Deamidated;	3															830.037	-2.2			830.037	-9.1	830.037	-7.9	830.037	-4.5					830.037	-2.3	830.037	-4.7	830.037	-5.8
184	YNGVFQECCQAEDKGACLLPK	204	C191+Carbamidomethyl; C192+Carbamidomethyl; C200+Carbamidomethyl; V187+13.97927;	3													834.368	-2.3							834.368	-4.4													834.368	-2.1
184	YNGVFQECCQAEDKGACLLPK	204	C191+Carbamidomethyl; C192+Carbamidomethyl; C200+Carbamidomethyl; Y184+Oxidation;	3													835.04	-2.1	835.04	-2.2	835.04	-2.9	835.04	-2.9	835.04	-2.9	835.04	-2.2			835.04	-3.2	835.04	-4.7	835.04	-3.5	835.04	-2.9	835.04	-2.7
185	NGVFQECCQAEDK	197	C191+Carbamidomethyl; C192+Carbamidomethyl;	2	792.825	-5.4					792.825	-2.6			792.825	-5.3			792.825	-2.7					792.825	-2.7
186	GVFQECCQAEDK	197	C191+Carbamidomethyl; C192+Carbamidomethyl;	2			735.803	-4.8	735.803	-4.2	735.803	-5.4							735.803	-3.5	735.803	-5.3	735.803	-5.1	735.803	-3.1	735.803	-5.1			735.803	-5.4	735.803	-2.7	735.803	-5.1	735.803	-3.3	735.803	-2.2
186	GVFQECCQAEDKGACLLPK	204	C191+Carbamidomethyl; C192+Carbamidomethyl; C200+Carbamidomethyl;	3																					737.34	-5.4	737.34	-2.5
188	FQECCQAEDK	197	C191+Carbamidomethyl; C192+Carbamidomethyl;	2	657.758	-2.5
192	CQAEDKGACLLPK	204	C192+Carbamidomethyl; C200+Carbamidomethyl;	3															497.243	-2.3
193	QAEDKGACLLPK	204	C200+Carbamidomethyl; Q193+Ammonia-loss;	2															656.832	-3.2					656.832	-2.5
198	GACLLPK	204	C200+-9.03700; C200+Carbamidomethyl;	2																			375.197	-2.5									375.197	-2.2
198	GACLLPK	204	C200+Carbamidomethyl;	1	758.423	-2.3	758.423	-2.6					758.423	-2.6			758.423	-2.4			758.423	-2.3	758.423	-2.6	758.423	-2.6	758.423	-2.6	758.423	-2	758.423	-2.6	758.423	-2.6	758.423	-2.6	758.423	-2.3	758.423	-2.6
198	GACLLPK	204	C200+Carbamidomethyl;	2	379.715	-2.1	379.715	-2.1	379.715	-2.1	379.715	-2.1	379.715	-2.1	379.715	-2.1	379.715	-2.1	379.715	-2.1	379.715	-2.1	379.715	-2.1	379.715	-2.1	379.715	-2.1	379.715	-2.1	379.715	-2	379.715	-2.1	379.715	-2.1	379.715	-2.1	379.715	-2.1
199	ACLLPK	204	C200+Carbamidomethyl;	1															701.402	-2.2
199	ACLLPK	204	C200+Carbamidomethyl;	2	351.205	-3	351.205	-3	351.205	-3	351.205	-3	351.205	-3	351.205	-2.1	351.205	-3	351.205	-2.1	351.205	-2.1	351.205	-2.3	351.205	-2.1	351.205	-3	351.205	-2.1	351.205	-2.1	351.205	-3	351.205	-2.3	351.205	-2.1	351.205	-3
223	CASIQKFGER	232	C223+Carbamidomethyl; C223+Ammonia-loss;	2																					589.785	-2.2
223	CASIQKFGER	232	C223+Carbamidomethyl; K228+-1.03200;	2																							597.782	-3											597.782	-3
223	CASIQKFGER	232	C223+Carbamidomethyl; K228+-1.03163;	2											597.783	-3.4
233	ALKAWSVAR	241		2	501.298	-3.3											501.299	-2.6	501.299	-3.1
233	ALKAWSVAR	241		3	334.535	-3.8	334.535	-2.4			334.535	-2.2			334.535	-2.7
233	ALKAWSVAR	241	W237+Oxidation;	2															509.296	-2.2			509.296	-2.6			509.296	-2.1			509.296	-3.5
233	ALKAWSVAR	241	W237+Oxidation;	3			339.867	-4.1			339.867	-3			339.867	-2.2			339.867	-3.9			339.867	-3.9			339.867	-4			339.867	-3
236	AWSVAR	241		1	689.373	-2.5	689.373	-2.6					689.373	-2.8	689.373	-2.5	689.373	-2.6			689.373	-2.2	689.373	-2.5	689.373	-2.2			689.373	-2.1	689.373	-2.5	689.373	-2.5	689.373	-2.5	689.373	-2.4	689.373	-2.5
236	AWSVAR	241		2													345.19	-2.1
236	AWSVAR	241	W237+13.97900;	2													352.18	-2	352.18	-2	352.18	-2	352.18	-2	352.18	-2	352.18	-2.1	352.18	-2	352.18	-2	352.18	-2.1	352.18	-2	352.18	-2	352.18	-2.1
236	AWSVAR	241	W237+3.99500;	2																			347.188	-2.6					347.188	-2.3
236	AWSVAR	241	W237+47.98500;	2																			369.183	-2.4	369.183	-2.1			369.183	-2.4	369.183	-2.1	369.183	-2.3	369.183	-2.1
236	AWSVAR	241	W237+Dioxidation;	1	721.363	-2.7
236	AWSVAR	241	W237+Dioxidation;	2	361.185	-2.1	361.185	-2.1	361.185	-2.1	361.185	-2.1	361.185	-2.1	361.185	-2.1	361.185	-2.3	361.185	-2.3	361.185	-2.1	361.185	-2.3	361.185	-2.1	361.185	-2.3	361.185	-2.3	361.185	-2.1	361.185	-2.1	361.185	-2.3	361.185	-2.3	361.185	-2.1
236	AWSVAR	241	W237+Oxidation;	2			353.188	-2.1			353.188	-2.1	353.188	-2.3			353.188	-2.1	353.188	-2.4					353.188	-2.3	353.188	-2.1	353.188	-2.8			353.188	-2	353.188	-2.3			353.188	-2.3
236	AWSVAR	241	W237+13.97927;	2	352.18	-2	352.18	-2			352.18	-2	352.18	-2	352.18	-2
242	LSQKFPK	248		1													847.504	-3.2	847.504	-2.1
242	LSQKFPK	248		2	424.256	-2.3	424.256	-2.4	424.256	-2.4	424.256	-2.3	424.256	-2.3	424.256	-2.2	424.256	-2.2	424.256	-2.3	424.256	-2.5	424.256	-2.6	424.256	-2.4	424.256	-2.1	424.256	-2.5	424.256	-2.7	424.256	-2.7	424.256	-2.7	424.256	-2.6	424.256	-2.4
242	LSQKFPK	248		3															283.173	-2.1											283.173	-2.1
243	SQKFPK	248		1											734.419	-2.2											734.419	-3									734.419	-3
243	SQKFPK	248		2	367.714	-3	367.714	-2.3	367.714	-2.3	367.714	-2.3	367.714	-2.3	367.714	-2.3	367.714	-2.4	367.714	-2.3	367.714	-2.3	367.714	-2.3	367.714	-2.3	367.714	-2.3	367.714	-2.4	367.714	-2.4	367.714	-2.4	367.714	-2.3	367.714	-2.4	367.714	-2.3
246	FPKAEFVEVTK	256		3	432.24	-2.3					432.24	-3.3	432.24	-4.5	432.24	-4.2
246	FPKAEFVEVTK	256	K248+-1.03200;	2																	647.34	-3.3
246	FPKAEFVEVTK	256	K248+-1.03163;	2											647.34	-2.9
248	KAEFVEVTK	256		2	525.795	-4.6
249	AEFVEVTK	256		1	922.488	-3.9	922.488	-2.6	922.488	-3.7	922.488	-3.9	922.488	-3.6	922.488	-3.7	922.488	-3.4	922.488	-3.7	922.488	-3.9	922.488	-3	922.488	-3.6	922.488	-3.6	922.488	-3.1	922.488	-3.4	922.488	-2.4	922.488	-2.9	922.488	-3.3	922.488	-3.6
249	AEFVEVTK	256		2	461.748	-2.2	461.748	-2.4	461.748	-2.3	461.748	-2.2	461.748	-2.1	461.748	-2.3	461.748	-2.2	461.748	-2	461.748	-2.2	461.748	-2.1	461.748	-2.1	461.748	-2.2	461.748	-2.1	461.748	-2	461.748	-2.2	461.748	-2.3	461.748	-2.1	461.748	-2.3
249	AEFVEVTK	256	A249+13.97927;	2																											468.738	-2.4
250	EFVEVTK	256		1	851.451	-3.8	851.451	-3.8	851.451	-3.8	851.451	-3.8	851.451	-3.8	851.451	-3.8	851.451	-3.8	851.451	-3.8	851.451	-3	851.451	-3.8	851.451	-4.7	851.451	-3.8	851.451	-4.9	851.451	-4.9	851.451	-4.9	851.451	-4.9	851.451	-4.9	851.451	-4.9
250	EFVEVTK	256		2	426.229	-2.4	426.229	-2.7	426.229	-2.7	426.229	-4.7	426.229	-2.7	426.229	-3.5	426.229	-2.7	426.229	-5.1	426.229	-2.7	426.229	-2.3	426.229	-2.7	426.229	-3.5	426.229	-2.4	426.229	-4.9			426.229	-2.6	426.229	-2.3	426.229	-3.5
250	EFVEVTK	256	E250+Dehydrated;	1	833.44	-3	833.44	-3.6	833.44	-3	833.44	-4.1	833.44	-3	833.44	-3.8	833.44	-2.4	833.44	-3	833.44	-3	833.44	-3	833.44	-4.1	833.44	-3.1	833.44	-2.3	833.44	-3	833.44	-3	833.44	-3.1	833.44	-3.1	833.44	-3.1
250	EFVEVTK	256	E250+Dehydrated;	2													417.224	-2.3	417.224	-2.3											417.224	-2.3			417.224	-2.3	417.224	-3.2	417.224	-2.3
251	FVEVTK	256		2					361.708	-2.8							361.708	-2.8									361.708	-2.3	361.708	-2.8			361.708	-2.1			361.708	-2.3	361.708	-2.9
256	KLVTDLTK	263		2	459.287	-4									459.287	-2.5
257	LVTDLTK	263		1	789.472	-3.3	789.472	-3.7	789.472	-4	789.472	-2.9	789.472	-2.7	789.472	-3.4	789.472	-2.7	789.472	-2.6	789.472	-3.7	789.472	-2.7	789.472	-3.7	789.472	-2.1	789.472	-3.7	789.472	-2.7	789.472	-3.4	789.472	-2.7	789.472	-2.7	789.472	-2.1
257	LVTDLTK	263		2	395.24	-2.1	395.24	-2.2	395.24	-2	395.24	-2.6	395.24	-2	395.24	-2	395.24	-2	395.24	-2.1	395.24	-2.1	395.24	-2	395.24	-2.1	395.24	-2.1	395.24	-2	395.24	-2.1	395.24	-2.1	395.24	-2.1	395.24	-2.1	395.24	-2.1
257	LVTDLTK	263	L257+13.97927;	1																											803.451	-3.2			803.451	-3.2
257	LVTDLTKV	264		2																							444.774	-3
257	LVTDLTKVHK	266	V264+13.97927;	3																			389.896	-2.7
257	LVTDLTKVHKECCHGDLLECADDR	280	C268+Carbamidomethyl; C269+Carbamidomethyl; C276+Carbamidomethyl; L261+13.97927;	4															725.335	-2.1
258	VTDLTK	263		1	676.388	-2.3	676.388	-2.2	676.388	-2.3	676.388	-2.3	676.388	-2.3	676.388	-2.4	676.388	-2.4	676.388	-2.4	676.388	-2.3	676.388	-2.4	676.388	-2.4	676.388	-2.3	676.388	-2.4	676.388	-2.4	676.388	-2.4	676.388	-2.4	676.388	-2.4	676.388	-2.4
258	VTDLTK	263		2																													338.698	-2.2
264	VHKECCHGDLLECADDR	280	C268+Carbamidomethyl; C269+Carbamidomethyl; C276+Carbamidomethyl;	3	705.3	-2.7	705.3	-5.8	705.3	-2.6	705.3	-8.8	705.3	-11.5	705.3	-9.3	705.3	-2.5	705.3	-2.4	705.3	-2.3	705.3	-2.5	705.3	-2.1	705.3	-2.4			705.3	-2.2
264	VHKECCHGDLLECADDR	280	C268+Carbamidomethyl; C269+Carbamidomethyl; C276+Carbamidomethyl;	4	529.227	-3	529.227	-3.4	529.227	-2.2	529.227	-4.5	529.227	-2.9			529.227	-2	529.227	-2.1	529.227	-2.6	529.227	-2.3	529.227	-2.1	529.227	-2.2			529.227	-2.1							529.227	-2.1
264	VHKECCHGDLLECADDR	280	C268+Carbamidomethyl; C269+Carbamidomethyl; C276+Carbamidomethyl; E267+13.97927;	3															709.96	-2.3			709.96	-2.4			709.96	-2.6			709.96	-3.6			709.96	-3.8			709.96	-3.5
264	VHKECCHGDLLECADDR	280	C268+Carbamidomethyl; C269+Carbamidomethyl; C276+Carbamidomethyl; E267+13.97927;	4															532.722	-2.6							532.722	-4											532.722	-3.1
264	VHKECCHGDLLECADDR	280	C268+Carbamidomethyl; C269+Carbamidomethyl; C276+Carbamidomethyl; E267+13.97927; V264+13.97927;	3															714.62	-2.6			714.62	-3.3			714.62	-5.2							714.62	-3.4			714.62	-3.3
264	VHKECCHGDLLECADDR	280	C268+Carbamidomethyl; C269+Carbamidomethyl; C276+Carbamidomethyl; E267+13.97927; V264+13.97927;	4																			536.217	-3.1
264	VHKECCHGDLLECADDR	280	C268+Carbamidomethyl; C269+Carbamidomethyl; C276+Carbamidomethyl; H265+-22.03200; H270+-22.03200;	3																							690.612	-3.3							690.612	-2.5			690.612	-2.1
264	VHKECCHGDLLECADDR	280	C268+Carbamidomethyl; C269+Carbamidomethyl; C276+Carbamidomethyl; L273+13.97927;	3															709.96	-2.8
264	VHKECCHGDLLECADDR	280	C268+Carbamidomethyl; C269+Carbamidomethyl; C276+Carbamidomethyl; L273+13.97927;	4															532.722	-2.4
264	VHKECCHGDLLECADDR	280	C268+Carbamidomethyl; C269+Carbamidomethyl; C276+Carbamidomethyl; L274+13.97927;	4													532.722	-2.5	532.722	-2.2					532.722	-2.1					532.722	-2.1
264	VHKECCHGDLLECADDR	280	C268+Carbamidomethyl; C269+Carbamidomethyl; C276+Carbamidomethyl; L274+13.97927; V264+13.97927;	4																															536.217	-2.2
264	VHKECCHGDLLECADDR	280	C268+Carbamidomethyl; C269+Carbamidomethyl; C276+Carbamidomethyl; V264+13.97927;	3															709.96	-3.4			709.96	-2.7			709.96	-4.3											709.96	-2.4
264	VHKECCHGDLLECADDR	280	C268+Carbamidomethyl; C269+Carbamidomethyl; C276+Carbamidomethyl; V264+13.97927;	4															532.722	-2.5							532.722	-2.7											532.722	-3.7
264	VHKECCHGDLLECADDR	280	C269+Carbamidomethyl; C276+Carbamidomethyl; C268+-43.03300; C268+Carbamidomethyl;	3																							690.956	-3.7							690.956	-2.6			690.956	-2.2
264	VHKECCHGDLLECADDR	280	C269+Carbamidomethyl; C276+Carbamidomethyl; C268+47.98500; C268+Carbamidomethyl;	4															541.223	-2.4															541.223	-3			541.223	-2.4
264	VHKECCHGDLLECADDR	280	C269+Carbamidomethyl; C276+Carbamidomethyl; C268+-9.03700; C268+Carbamidomethyl;	3															702.288	-3.1			702.288	-3.4			702.288	-3.4							702.288	-3.4			702.288	-2.5
264	VHKECCHGDLLECADDR	280	C269+Carbamidomethyl; C276+Carbamidomethyl; C268+-9.03700; C268+Carbamidomethyl;	4															526.968	-2.4							526.968	-2.5			526.968	-2.2
264	VHKECCHGDLLECADDR	280	C268+Carbamidomethyl; C269+Carbamidomethyl; C276+Carbamidomethyl; K266+-1.03163;	3	704.956	-8.8
264	VHKECCHGDLLECADDRADLAK	285	C268+Carbamidomethyl; C269+Carbamidomethyl; C276+Carbamidomethyl;	3	871.394	-8.2	871.394	-2.2	871.394	-5.2			871.394	-4.1	871.394	-2.3	871.394	-2.3	871.394	-2.2
264	VHKECCHGDLLECADDRADLAK	285	C268+Carbamidomethyl; C269+Carbamidomethyl; C276+Carbamidomethyl;	4	653.797	-2.5	653.797	-5	653.797	-4			653.797	-4.1			653.797	-2.8	653.797	-2.4	653.797	-2	653.797	-2.3	653.797	-3	653.797	-3			653.797	-2.1
264	VHKECCHGDLLECADDRADLAK	285	C268+Carbamidomethyl; C269+Carbamidomethyl; C276+Carbamidomethyl; E267+13.97927;	4													657.292	-2.2	657.292	-2.4			657.292	-3	657.292	-2.1	657.292	-2.1			657.292	-8.2			657.292	-2.3			657.292	-2.6
264	VHKECCHGDLLECADDRADLAK	285	C268+Carbamidomethyl; C269+Carbamidomethyl; C276+Carbamidomethyl; E267+13.97927; V264+13.97927;	4															660.787	-2.1							660.787	-4.1											660.787	-2.4
264	VHKECCHGDLLECADDRADLAK	285	C268+Carbamidomethyl; C269+Carbamidomethyl; C276+Carbamidomethyl; E275+13.97927;	4															657.292	-2.4
264	VHKECCHGDLLECADDRADLAK	285	C268+Carbamidomethyl; C269+Carbamidomethyl; C276+Carbamidomethyl; H265+-22.03200; H270+-22.03200;	4																							642.781	-2.8											642.781	-2.1
264	VHKECCHGDLLECADDRADLAK	285	C268+Carbamidomethyl; C269+Carbamidomethyl; C276+Carbamidomethyl; K266+-1.03200;	4															653.539	-6.1
264	VHKECCHGDLLECADDRADLAK	285	C268+Carbamidomethyl; C269+Carbamidomethyl; C276+Carbamidomethyl; L273+13.97927;	3															876.053	-7.3
264	VHKECCHGDLLECADDRADLAK	285	C268+Carbamidomethyl; C269+Carbamidomethyl; C276+Carbamidomethyl; L273+13.97927;	4																							657.292	-4.4
264	VHKECCHGDLLECADDRADLAK	285	C268+Carbamidomethyl; C269+Carbamidomethyl; C276+Carbamidomethyl; V264+13.97927;	4																			657.292	-2.6			657.292	-6.6			657.292	-2.6							657.292	-2.5
264	VHKECCHGDLLECADDRADLAK	285	C268+Carbamidomethyl; C276+Carbamidomethyl; C269+-43.03300; C269+Carbamidomethyl;	4																							643.039	-3.7
264	VHKECCHGDLLECADDRADLAK	285	C269+Carbamidomethyl; C276+Carbamidomethyl; C268+-43.03300; C268+Carbamidomethyl;	4																							643.039	-2.4											643.039	-2.3
264	VHKECCHGDLLECADDRADLAK	285	C269+Carbamidomethyl; C276+Carbamidomethyl; C268+47.98500; C268+Carbamidomethyl;	4															665.793	-5.4			665.793	-6							665.793	-2.1			665.793	-2.6			665.793	-2.9
264	VHKECCHGDLLECADDRADLAK	285	C268+Carbamidomethyl; C269+Carbamidomethyl; C276+Carbamidomethyl; K266+-1.03163;	4	653.539	-3.5	653.539	-5.4
267	ECCHGDLLECADDR	280	C268+Carbamidomethyl; C269+Carbamidomethyl; C276+-9.03700; C276+Carbamidomethyl;	2																													870.817	-3.7	870.817	-2.4
267	ECCHGDLLECADDR	280	C268+Carbamidomethyl; C269+Carbamidomethyl; C276+Carbamidomethyl;	2	875.335	-12.2	875.335	-10.2	875.335	-5	875.335	-15	875.335	-2.3	875.335	-13.3	875.335	-8.5	875.335	-8.7	875.335	-12	875.335	-12.3	875.335	-10.5	875.335	-8	875.335	-9.4	875.335	-15	875.335	-7.6	875.335	-12	875.335	-11.3	875.335	-7.2
267	ECCHGDLLECADDR	280	C268+Carbamidomethyl; C269+Carbamidomethyl; C276+Carbamidomethyl;	3	583.893	-2.7	583.893	-2.2	583.893	-2.4	583.893	-2	583.893	-2.1	583.893	-3	583.893	-2.1	583.893	-2	583.893	-2.5	583.893	-2.1	583.893	-2.3	583.893	-2.1	583.893	-2.3	583.893	-2.3	583.893	-2.5	583.893	-2.3	583.893	-2.2	583.893	-2.2
267	ECCHGDLLECADDR	280	C268+Carbamidomethyl; C269+Carbamidomethyl; C276+Carbamidomethyl; A277+13.97927;	2																	882.325	-2.4	882.325	-2.5	882.325	-2.4					882.325	-2.3					882.325	-2.9
267	ECCHGDLLECADDR	280	C268+Carbamidomethyl; C269+Carbamidomethyl; C276+Carbamidomethyl; E267+13.97927;	2															882.325	-3.3
267	ECCHGDLLECADDR	280	C268+Carbamidomethyl; C269+Carbamidomethyl; C276+Carbamidomethyl; E267+13.97927;	3													588.553	-3.3	588.553	-2.5	588.553	-2.2	588.553	-2.4	588.553	-2.2	588.553	-2.3	588.553	-2.4	588.553	-2.4	588.553	-2.5	588.553	-3.3	588.553	-2.1	588.553	-2.5
267	ECCHGDLLECADDR	280	C268+Carbamidomethyl; C269+Carbamidomethyl; C276+Carbamidomethyl; E267+13.97927; E267+Dehydrated;	3															582.549	-3.4
267	ECCHGDLLECADDR	280	C268+Carbamidomethyl; C269+Carbamidomethyl; C276+Carbamidomethyl; E267+13.97927; L273+13.97927;	2																			889.314	-3.1			889.314	-2.1							889.314	-3.1			889.314	-2.1
267	ECCHGDLLECADDR	280	C268+Carbamidomethyl; C269+Carbamidomethyl; C276+Carbamidomethyl; E267+Dehydrated;	2	866.33	-13.6	866.33	-11.3	866.33	-7.8	866.33	-4.4
267	ECCHGDLLECADDR	280	C268+Carbamidomethyl; C269+Carbamidomethyl; C276+Carbamidomethyl; E267+Dehydrated;	3																																	577.889	-6
267	ECCHGDLLECADDR	280	C268+Carbamidomethyl; C269+Carbamidomethyl; C276+Carbamidomethyl; E275+13.97927;	3													588.553	-2.2	588.553	-2.2	588.553	-3.3	588.553	-2.3	588.553	-2.3	588.553	-2.5	588.553	-3.3	588.553	-2.3	588.553	-2.6	588.553	-3.3	588.553	-2.5	588.553	-2.6
267	ECCHGDLLECADDR	280	C268+Carbamidomethyl; C269+Carbamidomethyl; C276+Carbamidomethyl; L273+13.97927;	2															882.325	-5.1			882.325	-4.1			882.325	-5.1							882.325	-4			882.325	-5.1
267	ECCHGDLLECADDR	280	C268+Carbamidomethyl; C269+Carbamidomethyl; C276+Carbamidomethyl; L273+13.97927;	3													588.553	-3.3	588.553	-3.3	588.553	-3.3	588.553	-2.3	588.553	-3.3	588.553	-3.4	588.553	-3.3	588.553	-3.6			588.553	-3.3	588.553	-2.5	588.553	-2.3
267	ECCHGDLLECADDR	280	C268+Carbamidomethyl; C269+Carbamidomethyl; C276+Carbamidomethyl; L273+13.97927; E267+Dehydrated;	3																					582.549	-3.7
267	ECCHGDLLECADDR	280	C268+Carbamidomethyl; C269+Carbamidomethyl; C276+Carbamidomethyl; L274+13.97927;	3													588.553	-2.8	588.553	-2.6	588.553	-2.1			588.553	-2.7			588.553	-2.8			588.553	-2.6	588.553	-2.8	588.553	-2.1
267	ECCHGDLLECADDR	280	C268+Carbamidomethyl; C269+Carbamidomethyl; C276+Carbamidomethyl; L274+13.97927; E267+Dehydrated;	3													582.549	-2.7			582.549	-3.4							582.549	-2.8					582.549	-2.3
267	ECCHGDLLECADDR	280	C268+Carbamidomethyl; C276+Carbamidomethyl; C269+47.98500; C269+Carbamidomethyl; E267+Dehydrated;	2															890.322	-5.2			890.322	-2.3							890.322	-3.2			890.322	-4.3			890.322	-2.5
267	ECCHGDLLECADDR	280	C268+Carbamidomethyl; C276+Carbamidomethyl; C269+47.98500; C269+Carbamidomethyl; E267+Dehydrated;	3																	593.884	-3.3	593.884	-3.3	593.884	-2.5			593.884	-3.3					593.884	-3.3	593.884	-2.5	593.884	-2.5
267	ECCHGDLLECADDR	280	C269+Carbamidomethyl; C276+Carbamidomethyl; C268+47.98500; C268+Carbamidomethyl;	2															899.328	-2.4			899.328	-3.2											899.328	-2.5			899.328	-4.2
267	ECCHGDLLECADDR	280	C269+Carbamidomethyl; C276+Carbamidomethyl; C268+47.98500; C268+Carbamidomethyl; E267+Dehydrated;	2																															890.322	-2.2			890.322	-4.1
267	ECCHGDLLECADDR	280	C269+Carbamidomethyl; C276+Carbamidomethyl; C268+47.98500; C268+Carbamidomethyl; E267+Dehydrated;	3													593.884	-2.4			593.884	-2.2	593.884	-2.2					593.884	-2.5	593.884	-2.3	593.884	-2.4	593.884	-2.1	593.884	-2.4
267	ECCHGDLLECADDR	280	C269+Carbamidomethyl; C276+Carbamidomethyl; C268+-9.03700; C268+Carbamidomethyl;	2																			870.817	-2.4									870.817	-2.2	870.817	-5.1			870.817	-3.4
267	ECCHGDLLECADDRADLA	284	C268+Carbamidomethyl; C269+Carbamidomethyl; C276+Carbamidomethyl;	3																			707.288	-4
267	ECCHGDLLECADDRADLAK	285	C268+Carbamidomethyl; C269+Carbamidomethyl; C276+-9.03700; C276+Carbamidomethyl;	3																	746.974	-3	746.974	-3.8	746.974	-3.6					746.974	-2.4	746.974	-3.8	746.974	-6			746.974	-5.1
267	ECCHGDLLECADDRADLAK	285	C268+Carbamidomethyl; C269+Carbamidomethyl; C276+Carbamidomethyl;	2	1124.48	-2.4	1124.48	-15	1124.48	-2.5	1124.48	-2.6	1124.48	-3.1	1124.48	-12.3			1124.48	-4	1124.48	-7.9	1124.48	-3.5	1124.48	-8.8					1124.48	-3.5			1124.48	-6
267	ECCHGDLLECADDRADLAK	285	C268+Carbamidomethyl; C269+Carbamidomethyl; C276+Carbamidomethyl;	3	749.986	-2.2	749.986	-6.2	749.986	-2.4	749.986	-4.8	749.986	-6.9	749.986	-8.1	749.986	-2.3	749.986	-2.3	749.986	-2	749.986	-2.2	749.986	-2.1	749.986	-2.1	749.986	-3.3	749.986	-2.8	749.986	-2.4	749.986	-4	749.986	-2.1	749.986	-4
267	ECCHGDLLECADDRADLAK	285	C268+Carbamidomethyl; C269+Carbamidomethyl; C276+Carbamidomethyl;	4	562.742	-2.1	562.742	-2.1	562.741	-2.2	562.741	-2.6	562.741	-3	562.742	-2.4	562.742	-2.1	562.742	-2.1	562.742	-2.1	562.742	-2.1	562.742	-2.1	562.742	-2.2	562.742	-2.1	562.742	-2.1	562.742	-2.1	562.742	-2.3	562.742	-2.1	562.742	-2.2
267	ECCHGDLLECADDRADLAK	285	C268+Carbamidomethyl; C269+Carbamidomethyl; C276+Carbamidomethyl; A277+13.97927;	3													754.646	-2.6	754.646	-2.6	754.646	-3.5	754.646	-2.6	754.646	-3.4	754.646	-2.9			754.646	-4.2	754.646	-2.2	754.646	-4	754.646	-4.3	754.646	-2.6
267	ECCHGDLLECADDRADLAK	285	C268+Carbamidomethyl; C269+Carbamidomethyl; C276+Carbamidomethyl; E267+13.97927;	3													754.646	-6	754.646	-4.6	754.646	-4.3	754.646	-3.6	754.646	-2.1	754.646	-2.1	754.646	-4.3	754.646	-2.3	754.646	-4.3	754.646	-2.3	754.646	-2.2	754.646	-4.3
267	ECCHGDLLECADDRADLAK	285	C268+Carbamidomethyl; C269+Carbamidomethyl; C276+Carbamidomethyl; E267+13.97927;	4													566.236	-4.6	566.236	-2.3	566.236	-2.1	566.236	-2.4	566.236	-2.4	566.236	-2.4	566.236	-3.3	566.236	-2.5	566.236	-5.9	566.236	-3.1	566.236	-3.2	566.236	-2.5
267	ECCHGDLLECADDRADLAK	285	C268+Carbamidomethyl; C269+Carbamidomethyl; C276+Carbamidomethyl; E267+13.97927; L273+13.97927;	3															759.306	-4.9			759.306	-2.3			759.306	-6.5			759.306	-3							759.306	-3.8
267	ECCHGDLLECADDRADLAK	285	C268+Carbamidomethyl; C269+Carbamidomethyl; C276+Carbamidomethyl; E267+Dehydrated;	3	743.983	-6.8	743.983	-5.6			743.983	-2.3			743.983	-9.1					743.983	-4.9	743.983	-4.8	743.983	-9.3	743.983	-3.1			743.983	-8.9	743.983	-8.3	743.983	-3.8	743.983	-3	743.983	-2.9
267	ECCHGDLLECADDRADLAK	285	C268+Carbamidomethyl; C269+Carbamidomethyl; C276+Carbamidomethyl; E267+Dehydrated;	4	558.239	-5	558.239	-8.6	558.239	-8.6			558.239	-6.1	558.239	-6.9	558.239	-2.9	558.239	-3.3	558.239	-6.6	558.239	-3.9	558.239	-6.3	558.239	-2.6	558.239	-2.4	558.239	-2.3	558.239	-3	558.239	-2.1	558.239	-3	558.239	-6.4
267	ECCHGDLLECADDRADLAK	285	C268+Carbamidomethyl; C269+Carbamidomethyl; C276+Carbamidomethyl; E275+13.97927;	3																							754.646	-3.9	754.646	-3.9					754.646	-3.2	754.646	-3.1
267	ECCHGDLLECADDRADLAK	285	C268+Carbamidomethyl; C269+Carbamidomethyl; C276+Carbamidomethyl; E275+13.97927;	4															566.236	-4.3	566.236	-2.7					566.236	-2.8							566.236	-3.6			566.236	-3.4
267	ECCHGDLLECADDRADLAK	285	C268+Carbamidomethyl; C269+Carbamidomethyl; C276+Carbamidomethyl; H270+-22.03200;	3																							742.642	-7.3											742.642	-5.5
267	ECCHGDLLECADDRADLAK	285	C268+Carbamidomethyl; C269+Carbamidomethyl; C276+Carbamidomethyl; H270+-23.01600; E267+Dehydrated;	3																																			736.311	-3.7
267	ECCHGDLLECADDRADLAK	285	C268+Carbamidomethyl; C269+Carbamidomethyl; C276+Carbamidomethyl; K285+-1.03200;	3																			749.642	-2.6											749.642	-3.3
267	ECCHGDLLECADDRADLAK	285	C268+Carbamidomethyl; C269+Carbamidomethyl; C276+Carbamidomethyl; L273+13.97927;	3															754.646	-2.1			754.646	-8.2			754.646	-6.3			754.646	-8.4			754.646	-6.7			754.646	-5.8
267	ECCHGDLLECADDRADLAK	285	C268+Carbamidomethyl; C269+Carbamidomethyl; C276+Carbamidomethyl; L273+13.97927;	4													566.236	-4.3	566.236	-5.8	566.236	-6.2	566.236	-2.7	566.236	-4	566.236	-5.4	566.236	-5	566.236	-4.5	566.236	-5.2	566.236	-2.2	566.236	-3.2	566.236	-4.3
267	ECCHGDLLECADDRADLAK	285	C268+Carbamidomethyl; C269+Carbamidomethyl; C276+Carbamidomethyl; L274+13.97927;	4													566.236	-2.3	566.236	-2.3	566.236	-4.5	566.236	-3	566.236	-3.6	566.236	-5.3	566.236	-3.2	566.236	-2.7	566.236	-2.6	566.236	-3.2	566.236	-2.9	566.236	-3.6
267	ECCHGDLLECADDRADLAK	285	C268+Carbamidomethyl; C269+Carbamidomethyl; C276+Carbamidomethyl; L274+13.97927; E267+Dehydrated;	4																	561.734	-5	561.734	-3.7
267	ECCHGDLLECADDRADLAK	285	C268+Carbamidomethyl; C276+Carbamidomethyl; C269+-43.03300; C269+Carbamidomethyl;	3																																			735.642	-4.6
267	ECCHGDLLECADDRADLAK	285	C268+Carbamidomethyl; C276+Carbamidomethyl; C269+47.98500; C269+Carbamidomethyl;	3															765.981	-2.9			765.981	-2.6							765.981	-3.2			765.981	-4			765.981	-2.3
267	ECCHGDLLECADDRADLAK	285	C268+Carbamidomethyl; C276+Carbamidomethyl; C269+47.98500; C269+Carbamidomethyl; E267+Dehydrated;	3															759.978	-2.8			759.978	-2.4							759.978	-2.3			759.978	-2			759.978	-2.3
267	ECCHGDLLECADDRADLAK	285	C268+Carbamidomethyl; C276+Carbamidomethyl; C269+47.98500; C269+Carbamidomethyl; E267+Dehydrated;	4													570.235	-2.1	570.235	-2.8	570.235	-5.5	570.235	-3.9	570.235	-2.2					570.235	-4.5					570.235	-2.3	570.235	-3
267	ECCHGDLLECADDRADLAK	285	C268+Carbamidomethyl; C276+Carbamidomethyl; C269+-9.03700; C269+Carbamidomethyl;	3																							746.974	-5.5							746.974	-8.7
267	ECCHGDLLECADDRADLAK	285	C268+Carbamidomethyl; C276+Carbamidomethyl; C269+-9.03700; C269+Carbamidomethyl; E267+Dehydrated;	3																			740.97	-7.3			740.97	-2.9											740.97	-3.4
267	ECCHGDLLECADDRADLAK	285	C269+Carbamidomethyl; C276+Carbamidomethyl; C268+-43.03300; C268+Carbamidomethyl;	3																			735.642	-2.4			735.642	-7.8											735.642	-2.9
267	ECCHGDLLECADDRADLAK	285	C269+Carbamidomethyl; C276+Carbamidomethyl; C268+47.98500; C268+Carbamidomethyl;	3															765.981	-7.6
267	ECCHGDLLECADDRADLAK	285	C269+Carbamidomethyl; C276+Carbamidomethyl; C268+47.98500; C268+Carbamidomethyl; E267+Dehydrated;	3																	759.978	-2.7	759.978	-2.7	759.978	-2					759.978	-2.8
267	ECCHGDLLECADDRADLAK	285	C269+Carbamidomethyl; C276+Carbamidomethyl; C268+47.98500; C268+Carbamidomethyl; E267+Dehydrated;	4													570.235	-2.9			570.235	-4.4	570.235	-4.3											570.235	-4.5	570.235	-3.6	570.235	-2.4
267	ECCHGDLLECADDRADLAK	285	C269+Carbamidomethyl; C276+Carbamidomethyl; C268+-9.03700; C268+Carbamidomethyl;	3																					746.974	-3.9							746.974	-8.7
267	ECCHGDLLECADDRADLAK	285	C269+Carbamidomethyl; C276+Carbamidomethyl; C268+-9.03700; C268+Carbamidomethyl; E267+Dehydrated;	3																			740.97	-2.1			740.97	-3							740.97	-3.2			740.97	-5.2
267	ECCHGDLLECADDRADLAK	285	C276+Carbamidomethyl; C268+-9.03700; C269+-9.03700; C268+Carbamidomethyl; C269+Carbamidomethyl; E267+Dehydrated;	4																					553.72	-3.6
268	CCHGDLLECADDRADLAK	285	C268+Carbamidomethyl; C269+Carbamidomethyl; C276+Carbamidomethyl;	3	706.972	-9	706.972	-11.2					706.972	-8.6	706.972	-4.3					706.972	-5.6	706.972	-4.2	706.972	-7.4					706.972	-6.2			706.972	-8.4	706.972	-2.1
268	CCHGDLLECADDRADLAK	285	C268+Carbamidomethyl; C269+Carbamidomethyl; C276+Carbamidomethyl;	4											530.481	-4.4
268	CCHGDLLECADDR	280	C268+Carbamidomethyl; C269+Carbamidomethyl; C276+Carbamidomethyl;	3	540.879	-3.3	540.879	-2.9
269	CHGDLLECADDR	280	C269+Carbamidomethyl; C276+Carbamidomethyl;	2																																			730.798	-2.5
269	CHGDLLECADDR	280	C269+Carbamidomethyl; C276+Carbamidomethyl;	3	487.535	-5.1
269	CHGDLLECADDR	280	C269+Carbamidomethyl; C276+Carbamidomethyl; C269+Ammonia-loss;	2	722.285	-8.2
269	CHGDLLECADDRADLAK	285	C269+Carbamidomethyl; C276+Carbamidomethyl;	3	653.628	-10.1	653.628	-6.2											653.628	-2.5	653.628	-3.9	653.628	-7.3	653.628	-8.6											653.628	-2.4
269	CHGDLLECADDRADLAK	285	C269+Carbamidomethyl; C276+Carbamidomethyl;	4	490.473	-3.7	490.473	-6.8					490.473	-4.4	490.473	-2.4
269	CHGDLLECADDRADLAK	285	C269+Carbamidomethyl; C276+Carbamidomethyl; C269+Ammonia-loss;	3	647.953	-2.1							647.953	-5.6	647.953	-4.7									647.953	-4.8
270	HGDLLECADDR	280	C276+Carbamidomethyl;	2	650.783	-8.2	650.783	-6.4					650.783	-5.2	650.783	-5.7	650.783	-4.5			650.783	-4.9			650.783	-3											650.783	-2.5
270	HGDLLECADDR	280	C276+Carbamidomethyl;	3	434.191	-5.6											434.191	-3.1			434.191	-4.6			434.191	-4.7									434.191	-3.9	434.191	-3.1
270	HGDLLECADDRADLAK	285	C276+Carbamidomethyl;	3	600.285	-4.5	600.285	-9.8	600.285	-7	600.285	-4.7	600.285	-7.3	600.285	-10	600.285	-2.7	600.285	-5.4	600.285	-4.5					600.285	-3.5
270	HGDLLECADDRADLAK	285	C276+Carbamidomethyl;	4	450.466	-3
271	GDLLECADDR	280	C276+Carbamidomethyl;	2															582.254	-3.5
271	GDLLECADDRADLAK	285	C276+Carbamidomethyl;	2											831.394	-4.4											831.394	-3.7
271	GDLLECADDRADLAK	285	C276+Carbamidomethyl;	3	554.598	-6.3	554.598	-2.4			554.598	-4.7	554.598	-3.1	554.598	-4.2			554.598	-2.2	554.598	-4.6	554.598	-3.4	554.598	-3.1	554.598	-4.3			554.598	-6			554.598	-5.5
272	DLLECADDRADLAK	285	C276+Carbamidomethyl;	3	535.591	-4	535.591	-2.8			535.591	-2.5							535.591	-6.2	535.591	-2.3									535.591	-2.3
273	LLECADDR	280	C276+Carbamidomethyl;	2	496.23	-4.7					496.23	-4.4													496.23	-2.6			496.23	-3.3	496.23	-3.7					496.23	-3.4
273	LLECADDRADLAK	285	C276+Carbamidomethyl;	3	497.249	-5.7							497.249	-5.2					497.249	-4
273	LLECADDRADLAKYICDNQDTISSK	297	C276+Carbamidomethyl; C288+Carbamidomethyl;	4	729.345	-7.5	729.345	-5.3											729.345	-2.2
274	LECADDRADLAK	285	C276+Carbamidomethyl;	2	688.828	-10.3	688.828	-8.7					688.828	-8.7	688.828	-7.5					688.828	-2.1			688.828	-5.2					688.828	-7.2			688.828	-6.7	688.828	-5	688.828	-3.5
274	LECADDRADLAK	285	C276+Carbamidomethyl;	3													459.554	-3.6	459.554	-2.3																			459.554	-2.7
275	ECADDRADLAK	285	C276+Carbamidomethyl;	3			421.86	-2.6
275	ECADDRADLAK	285	C276+Carbamidomethyl; E275+Dehydrated;	2	623.28	-10.8	623.28	-6.2	623.28	-9.6											623.28	-6.6	623.28	-8.8	623.28	-3.7	623.28	-2.1	623.28	-2.3	623.28	-7			623.28	-2.9	623.28	-3.7	623.28	-2.3
277	ADDRADLAK	285		2	487.749	-4.8															487.749	-3.9
281	ADLAKYICDNQDTISSK	297	C288+-43.03300; C288+Carbamidomethyl;	3																							633.635	-2.4							633.635	-3.7			633.635	-2.9
281	ADLAKYICDNQDTISSK	297	C288+-43.03300; C288+Carbamidomethyl; N290+Deamidated;	3																			633.963	-3.1
281	ADLAKYICDNQDTISSK	297	C288+Carbamidomethyl; I287+13.97927;	3															652.639	-5.7
281	ADLAKYICDNQDTISSK	297	C288+Carbamidomethyl; Y286+Oxidation;	3															653.311	-7.4
285	KYICDNQDTISSK	297	C288+Carbamidomethyl;	3	524.584	-3.5
286	YICDNQDTISSK	297	C288+-43.03300; C288+Carbamidomethyl;	2													700.808	-3.1	700.808	-3									700.808	-2.2	700.808	-4.1	700.808	-2.2
286	YICDNQDTISSK	297	C288+-9.03700; C288+Carbamidomethyl;	2													717.806	-2.9	717.806	-5.9	717.806	-2.1	717.806	-3.5	717.806	-4	717.806	-4.1	717.806	-3.4	717.806	-2.3	717.806	-5.4	717.806	-3.1			717.806	-4.9
286	YICDNQDTISSK	297	C288+Carbamidomethyl;	1	1443.64	-8.5	1443.64	-10.3	1443.64	-9			1443.64	-10	1443.64	-9.6	1443.64	-3.8	1443.64	-9.1	1443.64	-3			1443.64	-8.6	1443.64	-2.3			1443.64	-2.7			1443.64	-10.4
286	YICDNQDTISSK	297	C288+Carbamidomethyl;	2	722.325	-2.1	722.325	-2.1	722.325	-2.1	722.325	-2.2	722.325	-2.2	722.325	-2.1	722.325	-2.1	722.325	-2.2	722.325	-2.1	722.325	-2.6	722.325	-2.1	722.325	-2.1	722.325	-2.2	722.325	-2.1	722.325	-4.1	722.325	-2.2	722.325	-2.2	722.325	-2.2
286	YICDNQDTISSK	297	C288+Carbamidomethyl;	3	481.886	-2.4	481.886	-3	481.886	-2.3	481.886	-2.9	481.886	-2.4	481.886	-3							481.886	-3			481.886	-3			481.886	-2.3					481.886	-3.1	481.886	-2.4
286	YICDNQDTISSK	297	C288+Carbamidomethyl; I287+13.97927;	2																									729.315	-7.7
286	YICDNQDTISSK	297	C288+Carbamidomethyl; N290+Deamidated; Y286+Oxidation;	2																					730.814	-2.6
286	YICDNQDTISSK	297	C288+Carbamidomethyl; Y286+47.98500;	2													746.317	-3.6	746.317	-3.6	746.317	-3.7	746.317	-3.7	746.317	-3.6			746.317	-3.6	746.317	-3.7	746.317	-3.6	746.317	-3.7	746.317	-3.6	746.317	-3.6
286	YICDNQDTISSK	297	C288+Carbamidomethyl; Y286+Dioxidation;	2													738.32	-4	738.32	-3.1	738.32	-6	738.32	-2.2	738.32	-4.1	738.32	-2.4	738.32	-2.4	738.32	-3.1	738.32	-6.2	738.32	-5.1	738.32	-7.8	738.32	-2.3
286	YICDNQDTISSK	297	C288+Carbamidomethyl; Y286+Oxidation;	2													730.322	-2.6	730.322	-2.6	730.322	-2.6	730.322	-2.6	730.322	-2.6	730.322	-2.6	730.322	-2.6	730.322	-2.6	730.322	-2.6	730.322	-2.6	730.322	-2.5	730.322	-2.1
286	YICDNQDTISSKLK	299	C288+Carbamidomethyl;	2	842.914	-2.1
286	YICDNQDTISSKLK	299	C288+Carbamidomethyl;	3			562.279	-2.2	562.279	-2.6			562.279	-3.6	562.279	-3.1					562.279	-2.5			562.279	-2.7			562.279	-2.2	562.279	-2.1			562.279	-3.4
287	ICDNQDTISSK	297	C288+Carbamidomethyl;	2	640.793	-6.1	640.793	-5.1	640.793	-2.3	640.793	-6.1	640.793	-6.2					640.793	-4.2	640.793	-5.1	640.793	-5.2	640.793	-5.2	640.793	-3.3			640.793	-3.5			640.793	-4.5	640.793	-5.2	640.793	-3.2
288	CDNQDTISSK	297	C288+Carbamidomethyl;	2													584.251	-5	584.251	-5
298	LKECCDKPLLEK	309	C301+-9.03700; C302+-9.03700; C301+Carbamidomethyl; C302+Carbamidomethyl;	2																													757.857	-4.6
298	LKECCDKPLLEK	309	C301+Carbamidomethyl; C302+-9.03700; C302+Carbamidomethyl;	3													508.587	-2.7			508.587	-3.8	508.587	-6.6			508.587	-4.7			508.587	-6	508.587	-4.5	508.587	-5.2
298	LKECCDKPLLEK	309	C301+Carbamidomethyl; C302+Carbamidomethyl;	2	766.894	-10.6	766.894	-9.8	766.894	-9	766.894	-7.3	766.894	-3.4	766.894	-7.5	766.894	-6.4	766.894	-2.4	766.894	-2.9	766.894	-4.6	766.894	-6.2	766.894	-2.3	766.894	-4.7	766.894	-6.7	766.895	-6.6	766.894	-7	766.894	-6.7	766.894	-6.5
298	LKECCDKPLLEK	309	C301+Carbamidomethyl; C302+Carbamidomethyl;	3	511.599	-2.1	511.599	-2.1	511.599	-3.2	511.599	-2.7	511.599	-2.4	511.599	-3.1	511.599	-2	511.599	-2.1	511.599	-2.1	511.599	-2.1	511.599	-2.3	511.599	-2.1	511.599	-2.3	511.599	-2.1	511.599	-2.1	511.599	-2.9	511.599	-2.1	511.599	-2.3
298	LKECCDKPLLEK	309	C301+Carbamidomethyl; C302+Carbamidomethyl;	4	383.951	-2	383.951	-2.1	383.951	-2.3	383.951	-2.1	383.951	-2.3	383.951	-2.1	383.951	-2.1	383.951	-2	383.951	-2.1	383.951	-2.1	383.951	-2	383.951	-2	383.951	-2.1	383.951	-2.1	383.951	-2.1	383.951	-2.1	383.951	-2.2	383.951	-2.1
298	LKECCDKPLLEK	309	C301+Carbamidomethyl; C302+Carbamidomethyl; E300+13.97927;	3													516.259	-2.5	516.259	-2.5	516.259	-2.5	516.259	-2.2	516.259	-2.2	516.259	-2.5	516.259	-2	516.259	-2.3	516.259	-2.2	516.259	-2.8	516.259	-2.3	516.259	-2.3
298	LKECCDKPLLEK	309	C301+Carbamidomethyl; C302+Carbamidomethyl; E300+13.97927;	4													387.446	-2.3	387.446	-2.1	387.446	-2.1	387.446	-2.1	387.446	-2.1	387.446	-2.7	387.446	-2	387.446	-2.1	387.446	-2.8	387.446	-2.1	387.446	-2	387.446	-2.4
298	LKECCDKPLLEK	309	C301+Carbamidomethyl; C302+Carbamidomethyl; K299+-1.03200;	3															511.255	-6	511.255	-6.9	511.255	-6.2			511.255	-4.8	511.255	-4.5	511.255	-7.7			511.255	-5.6			511.255	-6.9
298	LKECCDKPLLEK	309	C301+Carbamidomethyl; C302+Carbamidomethyl; L298+13.97927;	3																											516.259	-5.7			516.259	-2.4			516.259	-6.1
298	LKECCDKPLLEK	309	C301+Carbamidomethyl; C302+Carbamidomethyl; L298+13.97927;	4																	387.446	-3.8	387.446	-2	387.446	-2.1	387.446	-2.3			387.446	-2.2	387.446	-2.1	387.446	-2.2			387.446	-2
298	LKECCDKPLLEK	309	C302+Carbamidomethyl; C301+-9.03700; C301+Carbamidomethyl;	3													508.587	-2.6	508.587	-2.5	508.587	-2.6	508.587	-3.7	508.587	-2.9	508.587	-2.3			508.587	-4.5	508.587	-3.7					508.587	-3.7
298	LKECCDKPLLEK	309	C301+Carbamidomethyl; C302+Carbamidomethyl; K299+-1.03163;	3			511.255	-6			511.255	-4.8			511.255	-2.5
298	LKECCDKPLLEKSHCIAEVEK	318	C301+Carbamidomethyl; C302+Carbamidomethyl; C312+Carbamidomethyl; P305+13.97927;	4			650.819	-2.7
299	KECCDKPLLEK	309	C301+Carbamidomethyl; C302+Carbamidomethyl;	2	710.352	-11.4	710.352	-11.1	710.352	-10.4	710.352	-11.2	710.352	-11.1	710.352	-11.1	710.352	-5.9	710.352	-6.8	710.352	-8.3	710.352	-6.5	710.352	-6.7	710.352	-7.6	710.352	-6	710.352	-7.3	710.352	-5.8	710.352	-5	710.352	-6.3	710.352	-8.2
299	KECCDKPLLEK	309	C301+Carbamidomethyl; C302+Carbamidomethyl;	3	473.904	-3.3	473.904	-2.3	473.904	-2.9	473.904	-3.5	473.904	-2	473.904	-2.9	473.904	-2.3	473.904	-2.2	473.904	-2.9	473.904	-4.6	473.904	-3.7	473.904	-2.1	473.904	-2.3	473.904	-2.3	473.904	-5.2	473.904	-2.9	473.904	-2.2	473.904	-2.4
300	ECCDKPLLEK	309	C301+Carbamidomethyl; C302+-9.03700; C302+Carbamidomethyl;	2																													641.787	-6.3
300	ECCDKPLLEK	309	C301+Carbamidomethyl; C302+Carbamidomethyl;	2	646.305	-2.4	646.305	-2.6	646.305	-4.6	646.305	-5.6	646.305	-3.6	646.305	-2.4	646.305	-3	646.305	-2.3	646.305	-2.3	646.305	-3.4	646.305	-3.1	646.305	-2.3	646.305	-3.2	646.305	-3.3	646.305	-4.6	646.305	-2.2	646.305	-3.4	646.305	-3.5
300	ECCDKPLLEK	309	C301+Carbamidomethyl; C302+Carbamidomethyl;	3	431.206	-2	431.206	-2	431.206	-2.1	431.206	-2.6	431.206	-2.1	431.206	-2.4	431.206	-2.1	431.206	-2.1	431.206	-2.1	431.206	-2	431.206	-2.7	431.206	-2.2	431.206	-2	431.206	-2.1	431.206	-2.1	431.206	-2.1	431.206	-2.1	431.206	-2.4
300	ECCDKPLLEK	309	C301+Carbamidomethyl; C302+Carbamidomethyl; E300+Dehydrated;	2	637.3	-4.6	637.3	-8	637.3	-2.7	637.3	-6.4	637.3	-3.1	637.3	-3.9	637.3	-2.4			637.3	-4.6	637.3	-2.8	637.3	-5.6	637.3	-6.2			637.3	-3.3			637.3	-7.2	637.3	-4.7	637.3	-2.9
300	ECCDKPLLEK	309	C301+Carbamidomethyl; C302+Carbamidomethyl; E300+Dehydrated;	3	425.203	-4.2	425.202	-5.3	425.202	-4.6	425.202	-4.2	425.202	-4.2	425.202	-6.1					425.202	-3.4	425.202	-4.2	425.202	-4.5	425.202	-4.3	425.202	-2.4	425.202	-2.4	425.202	-2.7	425.202	-2.6	425.203	-3	425.202	-2
300	ECCDKPLLEK	309	C302+Carbamidomethyl; C301+-9.03700; C301+Carbamidomethyl;	2																													641.787	-2.2	641.787	-4
301	CCDKPLLEK	309	C301+Carbamidomethyl; C302+Carbamidomethyl;	2	581.784	-8.2	581.784	-7.3	581.784	-8	581.784	-7.2	581.784	-7.2	581.784	-8	581.784	-7.5	581.784	-5.4	581.784	-6.1	581.784	-4.9	581.784	-5.1	581.784	-5.2	581.784	-5.3	581.784	-7.2	581.784	-5.9	581.784	-5.6	581.784	-3.7	581.784	-3
301	CCDKPLLEK	309	C301+Carbamidomethyl; C302+Carbamidomethyl;	3																					388.192	-2.3
302	CDKPLLEK	309	C302+Carbamidomethyl;	2	501.768	-2.5	501.768	-2.6	501.768	-2.1	501.768	-2.6	501.768	-2.6					501.768	-2.1	501.768	-2.7	501.768	-3.1	501.768	-3.1	501.768	-3.2	501.768	-2.7	501.768	-2.1	501.768	-3.7	501.768	-2.4	501.768	-2.2	501.768	-3.2
302	CDKPLLEK	309	C302+Carbamidomethyl; C302+Ammonia-loss;	2	493.255	-3.9							493.255	-3.8	493.255	-2.9
303	DKPLLEK	309		2	421.753	-3.2	421.753	-2.6	421.753	-2.6	421.753	-3.3	421.753	-3	421.753	-3.2	421.753	-2.5	421.753	-2.4	421.753	-2.2	421.753	-3.2	421.753	-2.6	421.753	-3	421.753	-2.4	421.753	-2.5	421.753	-3.2	421.753	-2.5	421.753	-3.2	421.753	-2.5
303	DKPLLEK	309		3	281.505	-2.6
310	SHCIAEVEK	318	C312+47.98500; C312+Carbamidomethyl;	2															560.751	-2.5															560.751	-2.2			560.751	-2.4
310	SHCIAEVEK	318	C312+-9.03700; C312+Carbamidomethyl;	2																	532.24	-3.5	532.24	-2.4					532.24	-3.3			532.24	-3.1	532.24	-4.3
310	SHCIAEVEK	318	C312+Carbamidomethyl;	1	1072.51	-5.8															1072.51	-4.6															1072.51	-5.4
310	SHCIAEVEK	318	C312+Carbamidomethyl;	2	536.759	-2.1	536.759	-6.6	536.759	-3.2	536.759	-2.8	536.759	-6.1	536.759	-3.3	536.758	-3.8	536.758	-3.4	536.758	-4.1	536.759	-4.5	536.758	-4.4	536.759	-2.6	536.758	-2.3	536.759	-2.7	536.758	-2.7	536.758	-4	536.758	-3	536.758	-3
310	SHCIAEVEK	318	C312+Carbamidomethyl;	3	358.175	-2.2	358.175	-2.1	358.175	-2.2	358.175	-2.1	358.175	-2.1	358.175	-2.2	358.175	-2.1	358.175	-2.1	358.175	-2.1	358.175	-2.1	358.175	-2.1	358.175	-2.2	358.175	-2.1	358.175	-2.1	358.175	-2.2	358.175	-2.1	358.175	-2.1	358.175	-2.1
310	SHCIAEVEK	318	C312+Carbamidomethyl; S310+13.97927;	2															543.748	-2.5			543.748	-2.4			543.748	-2.2	543.748	-4.6	543.748	-2.9			543.748	-2.4	543.748	-4.6	543.748	-2.5
310	SHCIAEVEKDAIPENLPPLTAD	331	C312+Carbamidomethyl;	3																															807.066	-5.9
310	SHCIAEVEKDAIPENLPPLTADFAEDK	336	C312+Carbamidomethyl;	3																															1003.82	-2.5
310	SHCIAEVEKDAIPENLPPLTADFAEDK	336	C312+Carbamidomethyl;	4	753.119	-3									753.119	-4.1					753.119	-2.4			753.119	-2.7									753.119	-2.7
310	SHCIAEVEKDAIPENLPPLTADFAEDK	336	C312+Carbamidomethyl; I313+13.97927;	4																															756.613	-2.9
310	SHCIAEVEKDAIPENLPPLTADFAEDK	336	C312+Carbamidomethyl; N324+Deamidated;	3																															1004.15	-3.1
310	SHCIAEVEKDAIPENLPPLTADFAEDK	336	C312+Carbamidomethyl; N324+Deamidated;	4																															753.365	-3
310	SHCIAEVEKDAIPENLPPLTADFAEDKDVCK	340	C312+Carbamidomethyl; C339+Carbamidomethyl;	3	1171.23	-3.5																													1171.23	-2.1
310	SHCIAEVEKDAIPENLPPLTADFAEDKDVCK	340	C312+Carbamidomethyl; C339+Carbamidomethyl;	4	878.674	-5.1	878.674	-9.4	878.674	-13.7	878.674	-8.5	878.674	-9.7	878.674	-13.9	878.674	-3.8	878.674	-5	878.674	-2.4	878.674	-3.9	878.674	-2.2					878.674	-2.7	878.674	-4.2	878.674	-3.5			878.674	-4.6
310	SHCIAEVEKDAIPENLPPLTADFAEDKDVCK	340	C312+Carbamidomethyl; C339+Carbamidomethyl; E317+13.97927;	4																															882.169	-4.7
310	SHCIAEVEKDAIPENLPPLTADFAEDKDVCK	340	C312+Carbamidomethyl; C339+Carbamidomethyl; E323+13.97927;	4													882.169	-4			882.169	-3.2													882.169	-4.4
310	SHCIAEVEKDAIPENLPPLTADFAEDKDVCK	340	C312+Carbamidomethyl; C339+Carbamidomethyl; I313+13.97927;	4																															882.169	-2.2
310	SHCIAEVEKDAIPENLPPLTADFAEDKDVCK	340	C312+Carbamidomethyl; C339+Carbamidomethyl; I313+13.97927; S310+13.97927;	4																															885.663	-4.5
310	SHCIAEVEKDAIPENLPPLTADFAEDKDVCK	340	C312+Carbamidomethyl; C339+Carbamidomethyl; I321+13.97927;	4																															882.169	-4.9
310	SHCIAEVEKDAIPENLPPLTADFAEDKDVCK	340	C312+Carbamidomethyl; C339+Carbamidomethyl; K318+-1.03200;	4																											878.416	-3.3
310	SHCIAEVEKDAIPENLPPLTADFAEDKDVCK	340	C312+Carbamidomethyl; C339+Carbamidomethyl; K336+-1.03200;	4													878.416	-2.9
310	SHCIAEVEKDAIPENLPPLTADFAEDKDVCK	340	C312+Carbamidomethyl; C339+Carbamidomethyl; L328+13.97927;	4																	882.169	-3.7													882.169	-3
310	SHCIAEVEKDAIPENLPPLTADFAEDKDVCK	340	C312+Carbamidomethyl; C339+Carbamidomethyl; N324+Deamidated;	3																															1171.56	-15
310	SHCIAEVEKDAIPENLPPLTADFAEDKDVCK	340	C312+Carbamidomethyl; C339+Carbamidomethyl; N324+Deamidated;	4	878.92	-3.2							878.92	-9.3	878.92	-11.9			878.92	-2.1	878.92	-2.3			878.92	-4.1							878.92	-3.1			878.92	-3.8	878.92	-3
310	SHCIAEVEKDAIPENLPPLTADFAEDKDVCK	340	C312+Carbamidomethyl; C339+Carbamidomethyl; S310+13.97927;	4															882.169	-3.3			882.169	-2.2											882.169	-5.2
310	SHCIAEVEKDAIPENLPPLTADFAEDKDVCK	340	C312+Carbamidomethyl; C339+Carbamidomethyl; V338+13.97927;	4																	882.169	-5.2
310	SHCIAEVEKDAIPENLPPLTADFAEDKDVCK	340	C339+Carbamidomethyl; C312+47.98500; C312+Carbamidomethyl;	4																															890.67	-3.7
310	SHCIAEVEKDAIPENLPPLTADFAEDKDVCK	340	C339+Carbamidomethyl; C312+-9.03700; C312+Carbamidomethyl;	4																															876.415	-6.5
310	SHCIAEVEKDAIPENLPPLTADFAEDKDVCK	340	C312+Carbamidomethyl; C339+Carbamidomethyl; P327+13.97927;	4	882.169	-5.2
310	SHCIAEVEKDAIPENLPPLTADFAEDKDVCK	340	C312+Carbamidomethyl; C339+Carbamidomethyl; P326+13.97927;	4											882.169	-6.9
310	SHCIAEVEKD	319	C312+Carbamidomethyl;	3					396.517	-2.1			396.517	-2.2	396.517	-3
311	HCIAEVEK	318	C312+Carbamidomethyl;	2																	493.243	-3.1	493.243	-5.3					493.243	-5.3					493.243	-5.1
312	CIAEVEK	318	C312+Carbamidomethyl;	1																					848.418	-4.3
312	CIAEVEK	318	C312+Carbamidomethyl;	2	424.713	-2.9					424.713	-2.9			424.713	-3.4					424.713	-2.3			424.713	-2.2			424.713	-2.3							424.713	-2.3
312	CIAEVEKDAIPENLPPLTADFAEDKDVCK	340	C312+Carbamidomethyl; C339+Carbamidomethyl;	4																															822.651	-2.1
313	IAEVEKDAIPENLPPLTADFAEDK	336		3																															875.782	-4
313	IAEVEKDAIPENLPPLTADFAEDKDVCK	340	C339+Carbamidomethyl;	4																	782.643	-4	782.643	-4.4	782.643	-2.2							782.643	-2.4	782.643	-2.9
314	AEVEKDAIPENLPPLTADFAEDKDVCK	340	C339+Carbamidomethyl;	4											754.372	-12.6			754.372	-6			754.372	-2.1			754.372	-3.1
319	DAIPENLPPLTAD	331		2	683.349	-4.1									683.349	-4.1					683.349	-3.3	683.349	-2									683.349	-3	683.349	-4.2			683.349	-3.3
319	DAIPENLPPLTADFAEDK	336		2	978.484	-8.4	978.484	-3.9					978.484	-7.1	978.484	-7.4	978.484	-5.4	978.484	-5.4	978.484	-4.1	978.484	-8.3	978.484	-3.6	978.484	-4.4	978.484	-5.7	978.484	-5.2	978.484	-2	978.484	-2.2	978.484	-4.2	978.484	-3.9
319	DAIPENLPPLTADFAEDK	336		3	652.659	-5.6	652.659	-4.1					652.659	-5.9	652.659	-5					652.659	-6.4	652.659	-5.8	652.659	-5.2	652.659	-4.1	652.658	-3.7	652.659	-4.7	652.658	-5.1	652.659	-5.6	652.659	-4.1	652.659	-3.9
319	DAIPENLPPLTADFAEDK	336	A320+13.97927; E323+13.97927; I321+13.97927;	3																	666.638	-3.3
319	DAIPENLPPLTADFAEDKDVCK	340	C339+-9.03700; C339+Carbamidomethyl;	3																	817.053	-2.1	817.053	-6.4									817.053	-10.2	817.053	-2.7			817.053	-2.2
319	DAIPENLPPLTADFAEDKDVCK	340	C339+Carbamidomethyl;	2											1229.59	-10.3			1229.59	-3.4	1229.59	-3	1229.59	-3.4	1229.59	-12					1229.59	-2.1	1229.59	-5.9	1229.59	-3.5			1229.59	-4.6
319	DAIPENLPPLTADFAEDKDVCK	340	C339+Carbamidomethyl;	3	820.065	-3.1	820.065	-7.3					820.065	-2.1	820.065	-2.4	820.065	-4.6	820.065	-4.3	820.065	-2.2	820.065	-2.6	820.065	-2.1	820.065	-2.1	820.065	-4.3	820.065	-2.2	820.065	-2.3	820.065	-2.1	820.065	-2.3	820.065	-3
319	DAIPENLPPLTADFAEDKDVCK	340	C339+Carbamidomethyl;	4											615.301	-9.1					615.301	-8.2	615.301	-3.5	615.301	-10.7	615.301	-5.4			615.301	-3.9	615.301	-10.2	615.301	-8.1	615.301	-7.1	615.301	-8.2
319	DAIPENLPPLTADFAEDKDVCK	340	C339+Carbamidomethyl; A320+13.97927; E323+13.97927; I321+13.97927;	3															834.045	-3.2
319	DAIPENLPPLTADFAEDKDVCK	340	C339+Carbamidomethyl; N324+Deamidated;	2																					1230.09	-3.1
319	DAIPENLPPLTADFAEDKDVCKNYQEAK	346	C339+Carbamidomethyl; N324+Deamidated;	4															798.882	-4.6
319	DAIPENLPPLTADFAEDKDVCKNYQEAK	346	C339+Carbamidomethyl; N341+Deamidated;	4																					798.882	-4									798.882	-2
319	DAIPENLPPLTADFAEDKDVCKNYQEAK	346	C339+Carbamidomethyl; N341+Deamidated; Q343+Deamidated;	4																															799.128	-2.6
320	AIPENLPPLTADFAEDKDVCK	340	C339+Carbamidomethyl;	3															781.723	-2.3	781.723	-6.3	781.723	-4	781.723	-4.5							781.723	-6.7	781.723	-2			781.723	-2.6
321	IPENLPPLTADFAEDKDVCK	340	C339+Carbamidomethyl;	3																													758.044	-4.6	758.044	-3.5
322	PENLPPLTADFAEDK	336		2	828.91	-3.4									828.91	-7.5					828.91	-6.3			828.91	-8							828.91	-11.2	828.91	-10.6
322	PENLPPLTADFAEDKDVCK	340	C339+Carbamidomethyl;	2											1080.02	-15			1080.02	-14.2	1080.02	-15	1080.02	-10.1	1080.02	-12	1080.02	-13.1			1080.02	-15	1080.02	-13.9	1080.02	-4.2			1080.02	-14.3
322	PENLPPLTADFAEDKDVCK	340	C339+Carbamidomethyl;	3			720.349	-4.1					720.349	-5.1	720.349	-11.1					720.349	-8.9	720.349	-7	720.349	-5.9	720.349	-11			720.349	-11.7	720.349	-10.5	720.349	-7.2	720.349	-9.2	720.349	-10.3
323	ENLPPLTADFAEDKDVCK	340	C339+Carbamidomethyl;	3	687.999	-6.4													687.998	-7.1			687.998	-4.3			687.999	-3.7
324	NLPPLTADFAEDK	336		2	715.862	-7.4									715.862	-6.2					715.862	-5.6
324	NLPPLTADFAEDKDVCK	340	C339+Carbamidomethyl;	3	644.984	-4.7
325	LPPLTADFAEDK	336		2	658.841	-2.5	658.841	-3.3							658.841	-6					658.841	-4.4											658.841	-4.5	658.841	-3.3
325	LPPLTADFAEDKDVCK	340	C339+Carbamidomethyl;	2																													909.951	-13.9
325	LPPLTADFAEDKDVCK	340	C339+Carbamidomethyl;	3	606.97	-4.9							606.97	-2.1			606.97	-3.2	606.97	-3.4			606.97	-7.9	606.97	-8.3	606.97	-2.6							606.97	-6.4
326	PPLTADFAEDK	336		2	602.298	-6.2	602.298	-3.4																									602.299	-11.2
326	PPLTADFAEDKDVCK	340	C339+Carbamidomethyl;	2											853.409	-15			853.409	-13.6	853.409	-10.9	853.409	-15	853.409	-5.6					853.409	-12.3	853.409	-10.4	853.409	-8.2	853.409	-11.7	853.409	-15
326	PPLTADFAEDKDVCK	340	C339+Carbamidomethyl;	3	569.275	-13.3	569.275	-10.9	569.275	-3.3					569.275	-5.5	569.275	-7.3	569.275	-3.1	569.275	-2.5	569.275	-3.4	569.275	-5.6	569.275	-5.1			569.275	-3.9			569.275	-4.2	569.275	-7.5
327	PLTADFAEDKDVCK	340	C339+Carbamidomethyl;	3	536.924	-9.1
327	PLTADFAEDK	336		2	553.772	-5.1	553.772	-4.7
328	LTADFAEDKDVCK	340	C339+Carbamidomethyl;	3	504.573	-7	504.574	-4.5									504.573	-3.2	504.574	-3.3
329	TADFAEDKDVCK	340	C339+Carbamidomethyl;	3	466.879	-4.9											466.879	-2.5			466.879	-3.5			466.879	-3.7
329	TADFAEDK	336		2	448.704	-2.7									448.704	-3.4
332	FAEDKDVCK	340	C339+Carbamidomethyl;	2	556.258	-4.1	556.258	-2.3							556.258	-3.8			556.258	-3.2
347	DAFLGSF	353		1																	756.356	-2.4	756.356	-2.4									756.356	-2.4			756.356	-3.1
347	DAFLGSFLYEYSR	359		2	784.375	-6.5	784.375	-5.5	784.375	-5.5	784.375	-5.5	784.375	-3.3	784.375	-2.5	784.375	-5.5	784.375	-4.5	784.375	-5.5	784.375	-5.5	784.375	-5.5	784.375	-4.2	784.375	-4.6	784.375	-4.6	784.375	-5.5	784.375	-3.6	784.375	-4.6	784.375	-4.2
347	DAFLGSFLYEYSR	359		3											523.253	-4.6																			523.253	-4.2
347	DAFLGSFLYEYSR	359	E356+13.97927;	2															791.365	-3.7	791.365	-3.7			791.365	-3.7									791.365	-3.4
347	DAFLGSFLYEYSR	359	S358+13.97927;	2																											791.365	-4.9	791.365	-4.6	791.365	-6.5
347	DAFLGSFLYEYSR	359	Y355+Oxidation;	2															792.373	-3.5			792.373	-3.7			792.373	-3.6			792.373	-2.8			792.373	-2.8			792.373	-4.1
347	DAFLGSFLYEYSR	359	Y357+Oxidation;	2															792.373	-4.6											792.373	-4.6			792.373	-3.5
350	LGSFLYEYSR	359		2	617.809	-4.4	617.809	-4.7	617.809	-5.6	617.809	-6.1	617.809	-4.7	617.809	-4.6	617.809	-3.1	617.809	-4.4	617.809	-3.4	617.809	-2.2	617.809	-2.3	617.809	-2.1	617.809	-3.3	617.809	-3.8	617.809	-2.5	617.809	-4.6	617.809	-4.7	617.809	-2.3
353	FLYEYSR	359		2																					489.24	-2.5
354	LYEYSR	359		2	415.706	-2.2											415.706	-2.8			415.706	-2.5	415.706	-2.2	415.706	-2.5			415.706	-2.2	415.706	-2.5	415.706	-2.3	415.706	-2.2			415.706	-3
360	RHPEYAVS	367		2																											479.741	-2.7							479.741	-2.2
360	RHPEYAVSVLL	370		3																			428.575	-3.1
360	RHPEYAVSVLLR	371		2	720.41	-3.2	720.41	-5.6	720.41	-4.7	720.41	-3.1	720.41	-2.7	720.41	-2.9			720.41	-2	720.41	-2.1			720.41	-2.1	720.41	-2.5			720.41	-2.2	720.41	-2.3	720.41	-2.1			720.41	-2.1
360	RHPEYAVSVLLR	371		3	480.609	-5.3	480.609	-2.3	480.609	-2.1	480.609	-2	480.609	-4.4	480.609	-5.3	480.609	-4.7	480.609	-3.5	480.609	-2.4	480.609	-4	480.609	-4.2	480.609	-2.6	480.609	-5.2	480.609	-2.3	480.609	-3.6	480.609	-2.5	480.609	-3.1	480.609	-5.5
360	RHPEYAVSVLLR	371		4	360.709	-3.1	360.709	-4.2	360.709	-3.3	360.709	-4.4	360.709	-3.2	360.709	-5.2					360.709	-3.2	360.709	-3.8	360.709	-3.2	360.709	-3.1			360.709	-2.5	360.709	-3.9	360.709	-2.5
360	RHPEYAVSVLLR	371	A365+13.97927;	3															485.269	-2.2	485.269	-2.2			485.269	-3.9	485.269	-3.8							485.269	-2.2
360	RHPEYAVSVLLR	371	E363+13.97927;	3															485.269	-2.2	485.269	-2.7
360	RHPEYAVSVLLR	371	E363+13.97927; R360+13.97927;	3																															489.929	-2.5
360	RHPEYAVSVLLR	371	Y364+47.98500;	3															496.604	-2.4											496.604	-3.3			496.604	-4.1			496.604	-3.3
360	RHPEYAVSVLLR	371	Y364+Dioxidation;	3															491.272	-2.3	491.272	-2	491.272	-2.2	491.272	-2.5	491.272	-2.2			491.272	-2.9			491.273	-2.7			491.272	-2.8
360	RHPEYAVSVLLR	371	Y364+Oxidation;	3															485.941	-2.1	485.941	-2.2	485.941	-4.3	485.941	-2.5	485.941	-4.2			485.941	-4.6			485.941	-2.3
360	RHPEYAVSVLLR	371	P362+13.97927;	3	485.269	-2.3	485.269	-4.9	485.269	-2.7	485.269	-2.8	485.269	-3.1	485.269	-3.5
360	RHPEYAVSVL	369		2	585.817	-3.5	585.817	-2.2					585.817	-4	585.817	-3.5
360	RHPEYAVSVL	369		3											390.881	-4.2
361	HPEYAVSVLLR	371		2	642.359	-3.3	642.359	-4.4	642.359	-3.6	642.359	-3.5	642.359	-4.4	642.359	-4.4	642.359	-3.2	642.359	-2.5	642.359	-5.4	642.359	-3.3	642.359	-2.6	642.359	-3.5	642.359	-4.4	642.359	-3.6	642.359	-6.5	642.359	-3.7	642.359	-3.7	642.359	-3.1
361	HPEYAVSVLLR	371		3	428.575	-2.5	428.575	-4	428.575	-5.2	428.575	-2.5	428.575	-2.5	428.575	-2.4	428.575	-4	428.575	-4.3	428.575	-2.2	428.575	-2.6	428.575	-2.9	428.575	-2.6	428.575	-2.3	428.575	-2.7	428.575	-2.8	428.575	-2.2	428.575	-2.6	428.575	-2.4
361	HPEYAVSVLLR	371	E363+13.97927;	2																											649.349	-2.4
361	HPEYAVSVLLR	371	V366+13.97927;	3																	433.235	-3.9											433.235	-3.2	433.235	-2.4
361	HPEYAVSVLLR	371	Y364+Dioxidation;	2																															658.354	-3.5
362	PEYAVSVLLR	371		2			573.83	-3.8							573.83	-2.5																			573.83	-6.1
363	EYAVSVLLR	371		2											525.303	-3.3
364	YAVSVLLR	371		2	460.782	-2.3	460.782	-2.3					460.782	-2.3	460.782	-2.3
365	AVSVLLR	371		2	379.25	-2.6	379.25	-3.1					379.25	-2.3							379.25	-3.1	379.25	-3.3	379.25	-2.6					379.25	-2.3	379.25	-3.1	379.25	-3.1			379.25	-2.8
366	VSVLLR	371		1	686.456	-2.1							686.456	-2.1	686.456	-2.1
372	LAKEYEATLEECCAK	386	C383+Carbamidomethyl; C384+Carbamidomethyl;	2													907.919	-6.5	907.919	-4.9					907.919	-4.2
372	LAKEYEATLEECCAK	386	C383+Carbamidomethyl; C384+Carbamidomethyl;	3													605.615	-2.1	605.615	-4.5			605.615	-4	605.615	-5	605.615	-2.5			605.615	-2.6
372	LAKEYEATLEECCAK	386	C383+Carbamidomethyl; C384+Carbamidomethyl; L372+13.97927;	3															610.275	-2.1
372	LAKEYEATLEECCAK	386	C383+Carbamidomethyl; C384+Carbamidomethyl; L380+13.97927;	3													610.275	-2.2
375	EYEATLEECCAK	386	C383+Carbamidomethyl; C384+Carbamidomethyl;	1	1502.61	-10.2															1502.61	-2.3	1502.61	-3.1											1502.61	-8.6	1502.61	-7.3
375	EYEATLEECCAK	386	C383+Carbamidomethyl; C384+Carbamidomethyl;	2	751.811	-2.5	751.811	-4.1	751.811	-2.3	751.811	-3	751.811	-2.3	751.811	-3.6	751.811	-3.2	751.811	-2.2	751.811	-2.2	751.811	-3.2	751.811	-2.2	751.811	-3.1	751.811	-2.2	751.811	-2.3	751.811	-3.3	751.811	-2.3	751.811	-2.3	751.811	-3.3
375	EYEATLEECCAK	386	C383+Carbamidomethyl; C384+Carbamidomethyl;	3	501.543	-2.6	501.543	-3.2	501.543	-2.8	501.543	-2.3	501.543	-2.5	501.543	-2.9					501.543	-2.1	501.543	-3.1	501.543	-2.8	501.543	-2.3	501.543	-2.8	501.543	-2.7	501.543	-2.7	501.543	-2.4	501.543	-2.3	501.543	-3.2
375	EYEATLEECCAK	386	C383+Carbamidomethyl; C384+Carbamidomethyl; A378+13.97927;	2															758.8	-2.2	758.8	-2.2											758.8	-2.1	758.8	-2.2
375	EYEATLEECCAK	386	C383+Carbamidomethyl; C384+Carbamidomethyl; E375+13.97927;	2													758.8	-5.4	758.8	-2.3			758.8	-2.7									758.8	-5.4			758.8	-2.2
375	EYEATLEECCAK	386	C383+Carbamidomethyl; C384+Carbamidomethyl; E375+13.97927;	3																			506.203	-2.7			506.203	-2.4			506.203	-2.7
375	EYEATLEECCAK	386	C383+Carbamidomethyl; C384+Carbamidomethyl; E375+13.97927; E377+13.97927;	2																									765.79	-2.9
375	EYEATLEECCAK	386	C383+Carbamidomethyl; C384+Carbamidomethyl; E375+Dehydrated;	2	742.806	-5.4	742.806	-3.8	742.806	-4.6	742.806	-4.7	742.806	-3.5	742.806	-5.7	742.805	-4.7	742.806	-4.7	742.805	-5.6	742.805	-5.6	742.805	-5.5	742.805	-4.7	742.805	-3.7	742.805	-5.5	742.805	-4.7	742.805	-4.6	742.805	-5.4	742.805	-5.6
375	EYEATLEECCAK	386	C383+Carbamidomethyl; C384+Carbamidomethyl; E375+Dehydrated;	3	495.54	-3.7	495.54	-3.7	495.54	-3.6			495.54	-4	495.54	-3.6									495.54	-3.5	495.54	-3.6	495.54	-2.2	495.54	-3.8
375	EYEATLEECCAK	386	C383+Carbamidomethyl; C384+Carbamidomethyl; E382+13.97927; E375+Dehydrated;	2													749.795	-2.1
375	EYEATLEECCAK	386	C383+Carbamidomethyl; C384+Carbamidomethyl; Y376+47.98500; E375+Dehydrated;	2													766.798	-4.1	766.798	-5	766.798	-2	766.798	-4.1	766.798	-4.1			766.798	-2.4	766.798	-3	766.798	-5	766.798	-2.1	766.798	-3.1	766.798	-3.8
375	EYEATLEECCAK	386	C383+Carbamidomethyl; C384+Carbamidomethyl; Y376+Dioxidation;	2													767.806	-4.1	767.806	-5	767.806	-2	767.806	-4.1	767.806	-4.1	767.806	-5	767.806	-4.4	767.806	-4.1	767.806	-5	767.806	-2.1	767.806	-3.2	767.806	-3.9
375	EYEATLEECCAK	386	C383+Carbamidomethyl; C384+Carbamidomethyl; Y376+Dioxidation; E375+Dehydrated;	2													758.8	-5.4															758.8	-5.4
375	EYEATLEECCAK	386	C383+Carbamidomethyl; C384+Carbamidomethyl; Y376+Dioxidation; E375+Dehydrated;	3																			506.203	-2.7			506.203	-2.4
375	EYEATLEECCAK	386	C383+Carbamidomethyl; C384+Carbamidomethyl; Y376+Oxidation;	2															759.808	-2.3
375	EYEATLEECCAK	386	C383+Carbamidomethyl; C384+Carbamidomethyl; Y376+Oxidation; E375+Dehydrated;	2																													750.803	-2.1
375	EYEATLEECCAK	386	C383+Carbamidomethyl; C384+Carbamidomethyl; Y376+Oxidation; E375+Dehydrated;	3															500.871	-2.6
375	EYEATLEECCAKDD	388	C383+Carbamidomethyl; C384+Carbamidomethyl;	2	866.838	-5.4							866.838	-5.6					866.838	-4.4	866.838	-3.6
375	EYEATLEECCAKDDPH	390	C383+Carbamidomethyl; C384+Carbamidomethyl;	3	656.265	-4.2
375	EYEATLEECCAKDDPHACYSTVFDK	399	C383+Carbamidomethyl; C384+Carbamidomethyl; C392+Carbamidomethyl;	3															1013.42	-2.1	1013.42	-2.1			1013.42	-2					1013.42	-5.2			1013.42	-3.9
375	EYEATLEECCAKDDPHACYSTVFDK	399	C383+Carbamidomethyl; C384+Carbamidomethyl; C392+Carbamidomethyl;	4									760.318	-2.2			760.318	-2.3	760.318	-2.2	760.318	-2	760.318	-2.2	760.318	-2.3	760.318	-2.3			760.318	-2.1			760.318	-3
375	EYEATLEECCAKDDPHACYSTVFDK	399	C383+Carbamidomethyl; C384+Carbamidomethyl; C392+Carbamidomethyl; A378+13.97927;	4																					763.813	-2.3
375	EYEATLEECCAKDDPHACYSTVFDK	399	C383+Carbamidomethyl; C384+Carbamidomethyl; C392+Carbamidomethyl; A378+13.97927; E375+Dehydrated;	4															759.31	-2.5
375	EYEATLEECCAKDDPHACYSTVFDK	399	C383+Carbamidomethyl; C384+Carbamidomethyl; C392+Carbamidomethyl; E375+Dehydrated;	3																					1007.42	-3.1
375	EYEATLEECCAKDDPHACYSTVFDK	399	C383+Carbamidomethyl; C384+Carbamidomethyl; C392+Carbamidomethyl; E377+13.97927;	4																											763.813	-2.3			763.813	-2.3
375	EYEATLEECCAKDDPHACYSTVFDK	399	C383+Carbamidomethyl; C384+Carbamidomethyl; C392+Carbamidomethyl; K386+-1.03200;	4													760.06	-4.6	760.06	-3.1			760.06	-3.2	760.06	-3	760.06	-2.7							760.06	-2.2
375	EYEATLEECCAKDDPHACYSTVFDK	399	C383+Carbamidomethyl; C384+Carbamidomethyl; C392+Carbamidomethyl; L380+13.97927;	4															763.813	-2.2	763.813	-2.9	763.813	-2.2	763.813	-2.6					763.813	-2.8			763.813	-2.6
375	EYEATLEECCAKDDPHACYSTVFDK	399	C383+Carbamidomethyl; C384+Carbamidomethyl; C392+Carbamidomethyl; P389+18.01100; E375+Dehydrated;	4																					760.318	-2.1	760.318	-2.1			760.318	-2.7
375	EYEATLEECCAKDDPHACYSTVFDK	399	C383+Carbamidomethyl; C384+Carbamidomethyl; C392+Carbamidomethyl; Y376+Dioxidation; E375+Dehydrated;	4																	763.813	-2.3			763.813	-2.3					763.813	-2.8			763.813	-2.3
375	EYEATLEECCAKDDPHACYSTVFDK	399	C383+Carbamidomethyl; C384+Carbamidomethyl; C392+Carbamidomethyl; Y376+Oxidation;	4													764.317	-2.1	764.317	-2.3	764.317	-3.6	764.317	-2.1			764.317	-2.3							764.317	-2.3
375	EYEATLEECCAKDDPHACYSTVFDK	399	C383+Carbamidomethyl; C384+Carbamidomethyl; C392+Carbamidomethyl; K386+-1.03163;	4											760.06	-3
375	EYEATLEECCAKDDPHACYSTVFDKLK	401	C383+Carbamidomethyl; C384+Carbamidomethyl; C392+Carbamidomethyl;	4													820.613	-2.8	820.613	-2.1
375	EYEATLEECCAKDDPHACYSTVFDKLK	401	C383+Carbamidomethyl; C384+Carbamidomethyl; C392+Carbamidomethyl; K386+-1.03200;	4													820.355	-2.7	820.355	-2.4
375	EYEATLEECCAKDDPHACYSTVFDKLK	401	C383+Carbamidomethyl; C384+Carbamidomethyl; C392+Carbamidomethyl; P389+18.01100; E375+Dehydrated;	4															820.613	-2.3
375	EYEATLEECCAKDDPHA	391	C383+Carbamidomethyl; C384+Carbamidomethyl;	3	679.944	-2.8
376	YEATLEECCAK	386	C383+Carbamidomethyl; C384+Carbamidomethyl;	2	687.289	-5.6	687.289	-3.3													687.29	-3.3
381	EECCAK	386	C383+Carbamidomethyl; C384+Carbamidomethyl;	1																							796.296	-2.4			796.296	-2.4
387	DDPHACYSTVFDK	399	C392+-43.03300; C392+Carbamidomethyl;	3																											504.545	-2.2
387	DDPHACYSTVFDK	399	C392+47.98500; C392+Carbamidomethyl;	2															801.823	-2.6			801.823	-2.4											801.823	-3			801.823	-2.7
387	DDPHACYSTVFDK	399	C392+47.98500; C392+Carbamidomethyl;	3													534.885	-2.3	534.885	-2.3	534.885	-2.9	534.885	-2.2	534.885	-2.8			534.885	-2	534.885	-2.4			534.885	-2.3	534.885	-2.2	534.885	-2.3
387	DDPHACYSTVFDK	399	C392+-9.03700; C392+Carbamidomethyl;	2															773.312	-2.1	773.312	-2.4	773.312	-3	773.312	-3.5	773.312	-2.9			773.312	-2.3	773.312	-3.4	773.312	-2.4			773.312	-2.3
387	DDPHACYSTVFDK	399	C392+Carbamidomethyl;	2	777.83	-2.8	777.83	-2	777.83	-2.8	777.83	-2.7	777.83	-3.5	777.83	-3	777.83	-2.8	777.83	-2.8	777.83	-2.2	777.83	-2.1	777.83	-2.3	777.83	-3.5	777.83	-2.8	777.83	-2	777.83	-2.1	777.83	-2.9	777.83	-2.8	777.83	-2.7
387	DDPHACYSTVFDK	399	C392+Carbamidomethyl;	3	518.89	-2.4	518.89	-2.8	518.89	-4.2	518.89	-2.3	518.89	-3.7	518.89	-4	518.889	-3.6	518.89	-2.2	518.89	-2.3	518.889	-2.1	518.89	-2.2	518.89	-2.2	518.89	-2.5	518.89	-2.1	518.889	-2.1	518.889	-2.3	518.889	-2.2	518.889	-2.4
387	DDPHACYSTVFDK	399	C392+Carbamidomethyl; A391+13.97927;	2													784.82	-2.5	784.82	-2.1	784.82	-2.1	784.82	-3			784.82	-3.5	784.82	-2.9	784.82	-2			784.82	-2.1	784.82	-2.1	784.82	-4.5
387	DDPHACYSTVFDK	399	C392+Carbamidomethyl; A391+13.97927;	3													523.549	-2.1	523.549	-2	523.549	-2.1	523.549	-2	523.549	-2.1	523.549	-2.2	523.549	-2.3	523.549	-2.1	523.549	-2.3	523.549	-2.3	523.549	-2.3	523.549	-2.1
387	DDPHACYSTVFDK	399	C392+Carbamidomethyl; A391+13.97927; S394+13.97927;	2															791.81	-2.3			791.81	-3.1			791.81	-3.9							791.81	-3.9			791.81	-2.4
387	DDPHACYSTVFDK	399	C392+Carbamidomethyl; A391+13.97927; S394+13.97927;	3													528.209	-2.5	528.209	-3.4	528.209	-2.3	528.209	-2.3	528.209	-2.5	528.209	-2.6	528.209	-2.8	528.209	-2.4	528.209	-2.6	528.209	-2.3	528.209	-2.6	528.209	-2.5
387	DDPHACYSTVFDK	399	C392+Carbamidomethyl; H390+-22.03200;	2																															766.814	-6.6
387	DDPHACYSTVFDK	399	C392+Carbamidomethyl; Y393+Dioxidation;	2															793.825	-2.1			793.825	-2.1			793.825	-2.6			793.825	-2.1			793.825	-3.1			793.825	-2.9
387	DDPHACYSTVFDK	399	C392+Carbamidomethyl; Y393+Dioxidation;	3													529.553	-2.3	529.553	-2	529.553	-2.3	529.553	-2.4	529.553	-2.4	529.553	-2.4	529.553	-2.3	529.553	-2.4	529.553	-2.2	529.553	-2.2	529.553	-2.3	529.553	-2.2
387	DDPHACYSTVFDK	399	C392+Carbamidomethyl; Y393+Oxidation;	2													785.828	-2.3	785.828	-2.7	785.828	-3.1	785.828	-2.4	785.828	-2.4	785.828	-3.2	785.828	-3	785.828	-2	785.828	-2.2	785.828	-2.7	785.828	-3	785.828	-2.4
387	DDPHACYSTVFDK	399	C392+Carbamidomethyl; Y393+Oxidation;	3													524.221	-2.4	524.221	-2.3	524.221	-2.2	524.221	-2	524.221	-2.3	524.221	-2.2	524.221	-2.8	524.221	-2.1	524.221	-2.3	524.221	-2.3	524.221	-2.1	524.221	-2.1
387	DDPHACYSTVFDK	399	C392+Carbamidomethyl; P389+13.97927;	2			784.82	-2.4	784.82	-2.6	784.82	-2.1	784.82	-3.6	784.82	-2.2
387	DDPHACYSTVFDK	399	C392+Carbamidomethyl; P389+13.97927;	3	523.549	-2.3	523.549	-2.3	523.549	-2.3	523.549	-3.2	523.549	-2.3	523.549	-2.3
387	DDPHACYSTVFDKLK	401	C392+47.98500; C392+Carbamidomethyl;	3															615.278	-3.8
387	DDPHACYSTVFDKLK	401	C392+-9.03700; C392+Carbamidomethyl;	3																							596.27	-3.8
387	DDPHACYSTVFDKLK	401	C392+Carbamidomethyl;	2	898.42	-6.7	898.42	-13.3	898.42	-5.5			898.42	-8.3			898.42	-3.5	898.42	-3.7	898.42	-2.8	898.42	-3.4	898.42	-3.5	898.42	-2.9			898.42	-2.2
387	DDPHACYSTVFDKLK	401	C392+Carbamidomethyl;	3	599.283	-2.2	599.283	-2	599.283	-2.1	599.283	-2.2	599.283	-3	599.283	-2.7	599.283	-2.1	599.283	-2.3	599.283	-2.2	599.283	-2.3	599.283	-2.2	599.283	-2.3	599.283	-2.5	599.283	-2.4	599.283	-2.9	599.283	-3.1	599.283	-4.2	599.283	-4.4
387	DDPHACYSTVFDKLK	401	C392+Carbamidomethyl;	4	449.714	-2.3	449.714	-2.9	449.714	-2.1	449.714	-2.2	449.714	-2.3	449.714	-2.9	449.714	-2.1	449.714	-2.2	449.714	-2.5	449.714	-2	449.714	-2.1	449.714	-2.1	449.714	-2.5	449.714	-2.1	449.714	-2.8	449.714	-2.3	449.714	-2.1	449.714	-2.2
387	DDPHACYSTVFDKLK	401	C392+Carbamidomethyl; A391+13.97927;	2															905.409	-4.4
387	DDPHACYSTVFDKLK	401	C392+Carbamidomethyl; A391+13.97927;	3													603.942	-2.1	603.942	-3			603.942	-2.1	603.942	-4.5	603.942	-2.6			603.942	-2.8
387	DDPHACYSTVFDKLK	401	C392+Carbamidomethyl; A391+13.97927;	4													453.209	-2.4	453.209	-3	453.209	-3.7	453.209	-2.9	453.209	-3.2	453.209	-2.6			453.209	-2.7	453.209	-2.3					453.209	-3
387	DDPHACYSTVFDKLK	401	C392+Carbamidomethyl; A391+13.97927; S394+13.97927;	3															608.602	-2.5							608.602	-4
387	DDPHACYSTVFDKLK	401	C392+Carbamidomethyl; H390+-22.03200;	3																							591.939	-6
387	DDPHACYSTVFDKLK	401	C392+Carbamidomethyl; S394+13.97927;	3													603.942	-2.6	603.942	-2.6	603.942	-2.5	603.942	-2.5	603.942	-3.2	603.942	-2.1			603.942	-2.8	603.942	-3.4	603.942	-4.3	603.942	-2.1	603.942	-2.1
387	DDPHACYSTVFDKLK	401	C392+Carbamidomethyl; Y393+Dioxidation;	3													609.946	-2	609.946	-3.8			609.946	-2.4			609.946	-3.1
387	DDPHACYSTVFDKLK	401	C392+Carbamidomethyl; Y393+Oxidation;	3													604.614	-2.1	604.614	-2.6	604.614	-2.1	604.614	-3.3	604.614	-3.2	604.614	-2.1			604.614	-2.8	604.614	-3.4	604.614	-4.3	604.614	-2.1	604.614	-2.1
387	DDPHACYSTVFDKLK	401	C392+Carbamidomethyl; Y393+Oxidation;	4													453.713	-2.5	453.713	-2.1	453.713	-3.1	453.713	-2.4	453.713	-3.3	453.713	-2.6			453.713	-2.7							453.713	-2.6
387	DDPHACYSTVFDKLK	401	C392+Carbamidomethyl; P389+13.97927;	3	603.942	-2.2	603.942	-2	603.942	-2.2			603.942	-2.1	603.942	-2.2
387	DDPHACYSTVFDKLK	401	C392+Carbamidomethyl; P389+13.97927;	4	453.209	-2.5	453.209	-2.3	453.209	-2.6	453.209	-2.6	453.209	-3.1
388	DPHACYSTVFDK	399	C392+Carbamidomethyl;	2																													720.317	-7.3	720.317	-9.6
388	DPHACYSTVFDK	399	C392+Carbamidomethyl;	3	480.547	-2.1
388	DPHACYSTVFDKLK	401	C392+Carbamidomethyl;	3									560.94	-4.4
389	PHACYSTVFDKLK	401	C392+Carbamidomethyl;	3					522.598	-3.9			522.598	-5			522.598	-5.3	522.598	-4.6	522.598	-2.8	522.598	-5.3	522.598	-5.3	522.598	-5.3			522.598	-5.3			522.598	-3.8			522.598	-2.1
389	PHACYSTVFDKLK	401	C392+Carbamidomethyl;	4									392.2	-3.4
393	YSTVFDKLK	401		2													550.803	-2.1
400	LKHLVDEPQNLIK	412		2			773.952	-4.3
400	LKHLVDEPQNLIK	412		3	516.304	-6.3	516.304	-3.9	516.304	-4.7	516.304	-3.8	516.304	-4.1	516.304	-6.7	516.304	-2.3	516.304	-2.1			516.304	-2.4	516.304	-2	516.304	-2.7			516.304	-2.2
400	LKHLVDEPQNLIK	412		4			387.48	-3.1	387.48	-2.9					387.48	-2.5	387.48	-2.9
400	LKHLVDEPQNLIK	412	H402+-22.03200;	3																							508.96	-2.8											508.96	-3.3
400	LKHLVDEPQNLIK	412	K401+-1.03200;	3																							515.96	-3.7			515.96	-2.2
400	LKHLVDEPQNLIK	412	L400+13.97927;	3																			520.963	-3.1			520.963	-2.6											520.963	-2
400	LKHLVDEPQNLIK	412	L400+13.97927; L403+13.97927;	2																							787.931	-2.1							787.931	-4.8			787.931	-3.6
400	LKHLVDEPQNLIK	412	L403+13.97927;	3																			520.963	-3.5			520.963	-3.2							520.963	-2.7			520.963	-2.5
400	LKHLVDEPQNLIK	412	L403+13.97927; V404+13.97927;	2																							787.931	-5.6
400	LKHLVDEPQNLIK	412	L403+13.97927; V404+13.97927;	3															525.623	-2.4							525.623	-2.1
402	HLVDEPQN	409		2	476.23	-4	476.23	-2.7			476.23	-2.4			476.23	-3.7					476.23	-2.8			476.23	-3.2					476.23	-2.7	476.23	-2.8
402	HLVDEPQNLIK	412		2	653.362	-2.1	653.362	-2.1	653.362	-3.1	653.362	-2	653.362	-2.7	653.362	-2.1	653.362	-4.3	653.362	-5.8	653.362	-2.3	653.362	-2.1	653.362	-6.7	653.362	-2.3	653.362	-2.7	653.362	-4.1	653.362	-2.1	653.362	-2.1	653.362	-2.7	653.362	-2.1
402	HLVDEPQNLIK	412		3	435.911	-2.2	435.911	-2.1	435.911	-2.2	435.911	-2.1	435.911	-2.1	435.911	-2	435.911	-2	435.911	-2.3	435.911	-2	435.911	-2.1	435.911	-2.1	435.911	-2.1	435.911	-2.1	435.911	-2	435.911	-2.1	435.911	-2.3	435.911	-2	435.911	-2.1
402	HLVDEPQNLIK	412	H402+-22.03200;	2															642.346	-2.7			642.346	-4.3			642.346	-5.2											642.346	-3
402	HLVDEPQNLIK	412	H402+-23.01600;	2															641.854	-5.1			641.854	-5.6			641.854	-4.2											641.854	-5.7
402	HLVDEPQNLIK	412	K412+-1.03200;	2																					652.846	-3.5			652.846	-2.7	652.846	-2.7
402	HLVDEPQNLIK	412	L403+13.97927;	2													660.352	-6.2	660.352	-5.2	660.352	-7	660.352	-3.3	660.351	-7	660.352	-4.3	660.352	-5.2	660.352	-2.4	660.352	-2.4	660.352	-3.5	660.352	-3.9	660.352	-7.8
402	HLVDEPQNLIK	412	L403+13.97927;	3																											440.57	-3
402	HLVDEPQNLIK	412	L403+13.97927; V404+13.97927;	2																							667.341	-2.5
402	HLVDEPQNLIK	412	P407+13.97927;	2									660.352	-2.4
402	HLVDEPQNLIKQNCDQFEK	420	C415+Carbamidomethyl;	4																					589.541	-2.6
402	HLVDEPQNLIKQNCDQFEK	420	C415+Carbamidomethyl; Q408+Deamidated;	3																					786.047	-2.7
403	LVDEPQNLIK	412		2	584.832	-4.2	584.832	-3.5					584.832	-2.1	584.832	-2.9			584.833	-2.1	584.833	-5.7	584.833	-3.8	584.833	-4.3	584.833	-2.4					584.833	-3.8	584.833	-3.6	584.833	-4.7	584.833	-3
405	DEPQNLIK	412		2															478.756	-2.3																			478.756	-2.3
406	EPQNLIK	412		2																	421.243	-2.1
407	PQNLIK	412		1	712.435	-2.2	712.435	-2.2	712.435	-2.2	712.435	-2.2	712.435	-2.2	712.435	-2.2	712.435	-2.2	712.435	-3.1	712.435	-2.2	712.435	-2.2	712.435	-2.2	712.435	-2.3	712.435	-2.2	712.435	-2.2	712.435	-2.2	712.435	-2.2	712.435	-2.2	712.435	-2.2
407	PQNLIK	412		2	356.721	-2.2	356.721	-2.2	356.721	-2.2	356.721	-2.2	356.721	-2.2	356.721	-2.2			356.721	-2.2	356.721	-2.2	356.721	-2.2	356.721	-2.2	356.721	-2.2	356.721	-2.2	356.721	-2.2	356.721	-2.2	356.721	-2.2	356.721	-2.2	356.721	-2.1
413	QNCDQFEK	420	C415+Carbamidomethyl;	1																					1068.44	-3.3					1068.44	-2							1068.44	-2.2
413	QNCDQFEK	420	C415+Carbamidomethyl;	2	534.725	-2.3	534.725	-2.5	534.725	-2.3	534.725	-2.3	534.725	-3	534.725	-2.4	534.725	-2.2	534.725	-2			534.725	-3.1	534.725	-2	534.725	-2.4	534.725	-2.1	534.725	-3.4	534.725	-2.3	534.725	-3.2	534.725	-2.6	534.725	-2.6
413	QNCDQFEK	420	C415+Carbamidomethyl; Q413+Ammonia-loss;	1	1051.41	-4.4	1051.41	-5.2	1051.41	-3.7	1051.41	-3.7	1051.41	-5.2	1051.41	-5.2			1051.41	-3.7	1051.41	-2.3	1051.41	-3.8			1051.41	-2.4	1051.41	-2.4	1051.41	-3.1	1051.41	-2.4	1051.41	-3.8
413	QNCDQFEK	420	C415+Carbamidomethyl; Q413+Ammonia-loss;	2	526.211	-3	526.211	-2.6	526.211	-2.2	526.211	-2.1	526.211	-2.1	526.211	-2.3	526.211	-2.1	526.211	-2.3	526.211	-2.4	526.211	-2.4	526.211	-2.4	526.211	-2.4	526.211	-3.9	526.211	-3.2	526.211	-3.3	526.211	-2.5	526.211	-2.1	526.211	-2.9
414	NCDQFEK	420	C415+Carbamidomethyl;	1																					940.383	-2.5					940.383	-2.5
415	CDQFEK	420	C415+Carbamidomethyl;	1																																			826.34	-2.2
421	LGEYGFQN	428		1											927.421	-2.5					927.421	-3											927.421	-2.4			927.421	-2.2
421	LGEYGFQNAL	430		2											556.275	-2.2					556.275	-3.3			556.275	-2.1							556.275	-2.2	556.275	-2.8	556.275	-4	556.275	-2.9
421	LGEYGFQNALIVR	433		2	740.402	-2	740.402	-5.4	740.402	-7.4	740.402	-4.6	740.402	-5.4	740.402	-2.5	740.402	-5.4	740.402	-3.8	740.402	-4.3	740.402	-5.6	740.402	-3.4	740.402	-6.4	740.402	-6.7	740.402	-5.4	740.402	-6.5	740.402	-2.1	740.402	-2.4	740.402	-4.2
421	LGEYGFQNALIVR	433		3	493.937	-2.7	493.937	-2.6	493.937	-3.8	493.937	-3.6	493.937	-3.6	493.937	-2.3	493.937	-2.5	493.937	-2.3	493.937	-2.6	493.937	-2.1	493.937	-3	493.937	-5.3	493.937	-4.8	493.937	-2.1	493.937	-2.4	493.937	-2.5			493.937	-2.1
421	LGEYGFQNALIVR	433	E423+13.97927;	2													747.391	-5.4	747.391	-4.2	747.391	-2.9	747.391	-5.4	747.391	-3	747.391	-2.9			747.391	-3.8	747.391	-4.5	747.391	-5.9	747.391	-6.1	747.391	-5
421	LGEYGFQNALIVR	433	E423+13.97927; L421+13.97927;	2													754.381	-2.1			754.381	-4.2	754.381	-5.4	754.381	-4.1					754.381	-5.1	754.381	-3.6	754.381	-4.1
421	LGEYGFQNALIVR	433	N428+Deamidated;	2	740.894	-7.5	740.894	-7	740.894	-6.6	740.894	-7	740.894	-7.3	740.894	-7.8	740.894	-5.7	740.894	-8	740.894	-8	740.894	-9.1	740.894	-7.3	740.894	-8.9	740.894	-8.3	740.894	-9.1	740.894	-8.9	740.894	-8.9	740.894	-8.1	740.894	-7.5
421	LGEYGFQNALIVR	433	N428+Deamidated;	3	494.265	-3.7	494.265	-4.1	494.265	-2.3	494.265	-3.5	494.265	-2.1	494.265	-3.9			494.265	-2.1	494.265	-2.2	494.265	-2.3	494.265	-3.8	494.265	-2.1	494.265	-2.9	494.265	-3	494.265	-2.9	494.265	-2.3	494.265	-2.1	494.265	-2.1
421	LGEYGFQNALIVR	433	Q427+Deamidated;	2															740.894	-2.6
421	LGEYGFQNALIVR	433	Y424+47.98500;	2																															764.394	-3.2
421	LGEYGFQNALIVR	433	Y424+Dioxidation;	2													756.397	-5.3	756.396	-3.6	756.397	-5.8	756.397	-5.1	756.397	-5.3	756.397	-4.1			756.397	-3.4	756.397	-4.4	756.397	-2.5	756.397	-2.5	756.397	-3.3
421	LGEYGFQNALIVR	433	Y424+Oxidation;	2															748.399	-6	748.399	-6.3	748.399	-7.1	748.399	-3	748.399	-7.3			748.399	-2.5	748.399	-5.2	748.399	-6.3			748.399	-7.2
421	LGEYGFQNALIVRYTR	436	Y434+Oxidation;	3																															639.339	-3.4
422	GEYGFQNALIVR	433		2																	683.86	-5.4													683.86	-6.5
425	GFQNALIVR	433		2	509.296	-3.4	509.296	-3.2	509.296	-4.3	509.296	-3.5	509.296	-4.8	509.296	-3.8
427	QNALIVR	433		2	407.251	-3.7	407.251	-2.4	407.251	-2.3	407.251	-2.4	407.251	-2.4	407.251	-2.4	407.251	-2.4	407.251	-2.4	407.251	-2.3	407.251	-2.4	407.251	-2.4	407.251	-2.3	407.251	-2.5	407.251	-2.4	407.251	-2.4	407.251	-2.4	407.251	-2.4	407.251	-3.8
437	KVPQVSTPTL	446		2																			535.317	-3.3	535.317	-3.4					535.317	-4.1	535.317	-4.1	535.317	-2.8	535.317	-2.8	535.317	-3.4
437	KVPQVSTPTLVE	448		2																													649.372	-2.5
437	KVPQVSTPTLVEVS	450		2																			742.422	-4
437	KVPQVSTPTLVEVSR	451		2	820.473	-2.1	820.473	-2.4	820.473	-3.2	820.473	-2.1	820.473	-2.2	820.473	-2.7	820.473	-2.2	820.473	-2.4	820.473	-2.4	820.473	-2.2	820.473	-2.3	820.473	-2	820.473	-3.2	820.473	-2.1	820.473	-2.5	820.473	-3.8	820.473	-2	820.473	-2.2
437	KVPQVSTPTLVEVSR	451		3	547.318	-2.3	547.318	-2.1	547.318	-2.2	547.318	-2.3	547.318	-2.2	547.318	-2.1	547.318	-2.2	547.318	-2.2	547.318	-2.3	547.318	-2.3	547.318	-2.2	547.318	-2.3	547.318	-2.3	547.318	-2.2	547.318	-2.2	547.318	-2.3	547.318	-2.2	547.318	-2.1
437	KVPQVSTPTLVEVSR	451		4	410.74	-6	410.74	-4.1							410.74	-6							410.74	-6	410.74	-6.5	410.74	-5.2			410.74	-3.2
437	KVPQVSTPTLVEVSR	451	K437+-1.03200;	2																	819.957	-3	819.957	-3.8	819.957	-3.9					819.957	-3	819.957	-3	819.957	-3			819.957	-3
437	KVPQVSTPTLVEVSR	451	Q440+Deamidated;	4											410.986	-4.4
437	KVPQVSTPTLVEVSR	451	S442+13.97927; V438+13.97927; V441+13.97927;	3															561.297	-2.1							561.297	-2.1
437	KVPQVSTPTLVEVSR	451	V438+13.97927;	2																	827.462	-3.6	827.462	-3.7							827.462	-3.7	827.462	-3.7	827.462	-5.9	827.462	-3.8	827.462	-3.4
437	KVPQVSTPTLVEVSR	451	V438+13.97927;	3															551.978	-2.3											551.978	-2	551.978	-3.3	551.978	-3.7
437	KVPQVSTPTLVEVSR	451	V441+13.97927;	3													551.978	-3.5	551.978	-3.5							551.978	-3.7
437	KVPQVSTPTLVEVSR	451	P439+13.97927;	2			827.462	-2.6							827.462	-2.3
437	KVPQVSTPTLVEVSR	451	P439+13.97927;	3	551.978	-2.5	551.978	-2.9			551.978	-2.3			551.978	-3.5
437	KVPQVSTPTLVEVSR	451	K437+-1.03163;	2	819.957	-4.7	819.957	-2.9					819.957	-3	819.957	-3.8
437	KVPQVSTPTLVEVSR	451	P444+13.97927;	3			551.978	-2.2
438	VPQVSTPTLVEVS	450		2																			678.375	-2.7
438	VPQVSTPTLVEVSR	451		2	756.425	-3.1	756.425	-2.8	756.425	-3.5	756.425	-3.3	756.425	-2.6	756.425	-2.7	756.425	-2.3	756.425	-2.1	756.425	-2.1	756.425	-2.5	756.425	-2.1	756.425	-3.4	756.425	-2.9	756.425	-2.6	756.425	-2.1	756.425	-2.8	756.425	-2.6	756.425	-2.3
438	VPQVSTPTLVEVSR	451		3	504.62	-4.9	504.62	-3.1	504.62	-3	504.62	-2.7	504.62	-7.1	504.62	-6.6	504.62	-7.4	504.62	-7.1	504.62	-8.3	504.62	-7.4	504.62	-8	504.62	-7.7	504.62	-7.4	504.62	-8	504.62	-7.2	504.62	-6.3	504.62	-7.1	504.62	-7.4
439	PQVSTPTLVEVSR	451		2	706.891	-7.5	706.891	-4	706.891	-4.5	706.891	-6.7	706.891	-3.1	706.891	-4.5	706.891	-11	706.891	-8.5	706.891	-2.3	706.891	-10.5	706.891	-6.6	706.891	-7.3	706.891	-9.5	706.891	-4.3	706.891	-4.1	706.891	-11.1	706.891	-9.3	706.891	-3.1
440	QVSTPTLVEVSR	451		2	658.365	-5.6	658.365	-7					658.365	-4.3	658.365	-7.2	658.365	-3.9			658.365	-4	658.365	-8.4	658.365	-3					658.365	-5.3	658.365	-5.1			658.365	-2.6
440	QVSTPTLVEVSR	451	Q440+Ammonia-loss;	2											649.851	-2.3					649.852	-3.2	649.852	-3.2
441	VSTPTLVEVSR	451		2	594.335	-8.9	594.335	-8.9	594.335	-4.6	594.335	-4.7	594.335	-8.1	594.335	-7.9	594.335	-4.5	594.335	-7.1	594.335	-8.9	594.335	-5.7	594.335	-8.8					594.335	-5.6	594.335	-7.6	594.335	-7.6	594.335	-5.6	594.335	-7.8
442	STPTLVEVSR	451		2	544.801	-5.8	544.801	-5.3					544.801	-5.8			544.801	-3.8	544.801	-4.5	544.801	-6.1	544.801	-4.5	544.801	-5.9	544.801	-4.1	544.801	-5.3	544.801	-3.5			544.801	-3.4	544.801	-5.9
443	TPTLVEVSR	451		2	501.285	-5.8	501.285	-6	501.285	-3.4	501.285	-4.2	501.285	-6	501.285	-6	501.285	-4.1	501.285	-5.1	501.285	-5.6	501.285	-4.9	501.285	-6.1	501.285	-4.9	501.285	-3.9	501.285	-5.7	501.285	-4.8	501.285	-5.3	501.285	-5.8	501.285	-5.6
444	PTLVEVSR	451		1	900.515	-6	900.515	-6	900.515	-6	900.515	-6	900.515	-6	900.515	-5.1	900.515	-5.1	900.515	-3.5	900.515	-5.2	900.515	-4.4	900.515	-5.1	900.515	-3	900.515	-3.5	900.515	-5.1	900.515	-6.6	900.515	-4.4	900.515	-5.1	900.515	-3.5
444	PTLVEVSR	451		2	450.761	-4.5	450.761	-3.5	450.761	-3.9	450.761	-3.5	450.761	-4.6	450.761	-4.1	450.761	-3.5	450.761	-3.6	450.761	-3.5	450.761	-3.5	450.761	-3.5	450.761	-3.5	450.761	-3.9	450.761	-3.5	450.761	-3.5	450.761	-3.5	450.761	-3.5	450.761	-3.5
445	TLVEVSR	451		1	803.462	-2.3	803.462	-4.6			803.462	-4.8	803.462	-4.6	803.462	-4.8	803.462	-3.8					803.462	-4.6					803.462	-2.3			803.462	-4.8	803.462	-3.7	803.462	-3.1	803.462	-2.9
445	TLVEVSR	451		2	402.235	-3.6	402.235	-3.3									402.235	-2.5	402.235	-3.3			402.235	-2.4	402.235	-2.4	402.235	-3.3
446	LVEVSR	451		1	702.414	-3.9	702.414	-2.4	702.414	-3.7	702.414	-3.1	702.414	-4.6	702.414	-3.9	702.414	-2.7	702.414	-3.1	702.414	-3.6	702.414	-3.1	702.414	-2.4	702.414	-3.7	702.415	-3.7	702.414	-2.5	702.414	-2.3	702.414	-3	702.414	-2.4	702.414	-2.7
446	LVEVSR	451		2					351.711	-2.8			351.711	-2.8															351.711	-2.1
452	SLGKVGTR	459		3							273.168	-3			273.168	-2.4
452	SLGKVGTR	459	K455+-1.03200;	2																							408.732	-2.4			408.732	-3.1					408.732	-2.6	408.732	-2.1
452	SLGKVGTR	459	K455+-1.03163;	2	408.733	-2.4
456	VGTRCCTKPESER	468	C460+Carbamidomethyl; C461+Carbamidomethyl;	4																					395.689	-2.2
460	CCTKPESER	468	C460+Carbamidomethyl; C461+Carbamidomethyl;	2															583.75	-2.6					583.75	-5.7					583.75	-3.4			583.75	-2.3	583.75	-2.6	583.75	-2.2
460	CCTKPESER	468	C460+Carbamidomethyl; C461+Carbamidomethyl;	3	389.503	-3.8							389.503	-3.9	389.503	-2.6	389.503	-3.7	389.503	-3.1			389.503	-4.7	389.503	-2.6	389.503	-4.6	389.503	-5.1	389.503	-4.2	389.503	-3.2	389.503	-4.5	389.503	-5.5	389.503	-5.1
460	CCTKPESER	468	C460+Carbamidomethyl; C461+Carbamidomethyl; C460+Ammonia-loss;	2	575.237	-2.5			575.237	-2.7	575.237	-3.5	575.237	-2.1	575.237	-3.5	575.237	-2	575.237	-2.2			575.237	-2	575.237	-2.1	575.237	-2	575.237	-2.7	575.237	-3	575.237	-2.5	575.237	-3.9	575.237	-2.7	575.237	-3
460	CCTKPESER	468	C460+Carbamidomethyl; C461+Carbamidomethyl; K463+-1.03200;	2																					583.234	-2.1	583.234	-2.1	583.234	-2.1	583.234	-2.1			583.234	-2.1	583.234	-2.1	583.234	-2.1
460	CCTKPESER	468	C460+Carbamidomethyl; C461+Carbamidomethyl; K463+-1.03163;	2	583.235	-2.1			583.235	-2.1					583.235	-2.1
460	CCTKPESERMPCTEDYLSLILNR	482	C460+Carbamidomethyl; C461+Carbamidomethyl; C471+Carbamidomethyl; E465+13.97927;	3															962.768	-2.2
460	CCTKPESERMPCTEDYLSLILNR	482	C460+Carbamidomethyl; C461+Carbamidomethyl; C471+Carbamidomethyl; M469+Dioxidation;	4															726.831	-3.4							726.831	-2			726.831	-2.1			726.831	-2.9
460	CCTKPESERMPCTEDYLSLILNR	482	C460+Carbamidomethyl; C461+Carbamidomethyl; C471+Carbamidomethyl; M469+Oxidation;	3															963.44	-3.2
460	CCTKPESERMPCTEDYLSLILNR	482	C460+Carbamidomethyl; C461+Carbamidomethyl; C471+Carbamidomethyl; M469+Oxidation;	4													722.832	-2.1	722.832	-2.1	722.832	-4	722.832	-3.5	722.832	-2.2	722.832	-2.1			722.832	-2.4			722.832	-2.4			722.832	-2.2
460	CCTKPESERMPCTEDYLSLILNR	482	C460+Carbamidomethyl; C461+Carbamidomethyl; C471+Carbamidomethyl; M469+Oxidation; C460+Ammonia-loss;	3															957.765	-2.3
460	CCTKPESERMPCTEDYLSLILNR	482	C460+Carbamidomethyl; C461+Carbamidomethyl; C471+Carbamidomethyl; M469+Oxidation; Y475+Oxidation;	4															726.831	-4.6											726.831	-3.1			726.831	-2.9
460	CCTKPESERMPCTEDYLSLILNR	482	C461+Carbamidomethyl; C471+Carbamidomethyl; C460+47.98500; C460+Carbamidomethyl; C460+Ammonia-loss;	4																											726.573	-4			726.573	-2.9
460	CCTKPESERMPCTEDYLSLILNR	482	C460+Carbamidomethyl; C461+Carbamidomethyl; C471+Carbamidomethyl; P464+-30.01056; P470+-30.01056; C460+Ammonia-loss;	4											699.571	-4.2
461	CTKPESER	468	C461+Carbamidomethyl;	2																					503.735	-2.2
462	TKPESER	468		2																													423.72	-2.6
469	MPCTEDYLSLILNR	482	C471+-43.03300; C471+Carbamidomethyl; M469+Oxidation;	2																															849.402	-2.3
469	MPCTEDYLSLILNR	482	C471+-43.03300; C471+Carbamidomethyl; M469+Oxidation;	3																															566.604	-2.1
469	MPCTEDYLSLILNR	482	C471+47.98500; C471+Carbamidomethyl;	2																															886.914	-6.6
469	MPCTEDYLSLILNR	482	C471+47.98500; C471+Carbamidomethyl;	3																															591.612	-2.7
469	MPCTEDYLSLILNR	482	C471+Carbamidomethyl;	2																					862.921	-11									862.921	-8.6
469	MPCTEDYLSLILNR	482	C471+Carbamidomethyl;	3																															575.617	-2.5
469	MPCTEDYLSLILNR	482	C471+Carbamidomethyl; E473+13.97927;	2																											869.911	-3
469	MPCTEDYLSLILNR	482	C471+Carbamidomethyl; E473+13.97927;	3																											580.277	-3.5
469	MPCTEDYLSLILNR	482	C471+Carbamidomethyl; M469+-32.00800;	2																											846.917	-2.3			846.917	-9.8
469	MPCTEDYLSLILNR	482	C471+Carbamidomethyl; M469+-32.00800;	3																	564.948	-2.4									564.948	-3.1			564.948	-3.1
469	MPCTEDYLSLILNR	482	C471+Carbamidomethyl; M469+Dioxidation;	2	878.916	-5.5	878.916	-4.1			878.916	-3.1	878.916	-6.3	878.916	-3.1			878.916	-3.1			878.916	-6.4			878.916	-6.5	878.916	-2.3	878.916	-2.1	878.916	-3.9			878.916	-4.1	878.916	-3.2
469	MPCTEDYLSLILNR	482	C471+Carbamidomethyl; M469+Dioxidation;	3	586.28	-2.6	586.28	-2.4							586.28	-2.6	586.28	-3.4	586.28	-3.5	586.28	-2.3	586.28	-2	586.28	-2.6	586.28	-2.2	586.28	-2	586.28	-2.6	586.28	-2.3	586.28	-2.2	586.28	-2.4	586.28	-2.8
469	MPCTEDYLSLILNR	482	C471+Carbamidomethyl; M469+Oxidation;	2	870.919	-8.8	870.919	-9.2	870.919	-3.2			870.919	-8.9	870.919	-10.3	870.919	-9	870.919	-5.2	870.919	-8.8	870.919	-5.2	870.919	-4.9	870.919	-9.1	870.919	-8.7	870.919	-6.5	870.919	-3.7	870.919	-5	870.919	-10	870.919	-9.8
469	MPCTEDYLSLILNR	482	C471+Carbamidomethyl; M469+Oxidation;	3	580.948	-4.7	580.948	-5	580.948	-2.7	580.948	-3.6	580.948	-6.5	580.948	-6.5	580.948	-2.7	580.948	-4.8	580.948	-5.5	580.948	-6.3	580.948	-4.1	580.948	-2.7	580.948	-3.8	580.948	-6.2	580.948	-4.7	580.948	-4.2	580.948	-4	580.948	-6.3
469	MPCTEDYLSLILNR	482	C471+Carbamidomethyl; M469+Oxidation; Y475+Oxidation;	2															878.916	-5.2			878.916	-5.6			878.916	-5.3			878.916	-7.7							878.916	-8.5
469	MPCTEDYLSLILNR	482	C471+Carbamidomethyl; M469+Oxidation; Y475+Oxidation;	3																	586.28	-2.3	586.28	-2.8							586.28	-3.1			586.28	-2.4
469	MPCTEDYLSLILNR	482	C471+Carbamidomethyl; Y475+Dioxidation;	3																	586.28	-2.5											586.28	-2.3
469	MPCTEDYLSLILNR	482	C471+Carbamidomethyl; M469+Oxidation; P470+-30.01056;	3											570.945	-2.5
470	PCTEDYLSLILNR	482	C471+Carbamidomethyl;	2																															797.401	-8.8
471	CTEDYLSLILNR	482	C471+Carbamidomethyl;	2											748.875	-8.7			748.875	-5.6	748.875	-6.9	748.875	-8.7	748.875	-6.9					748.875	-5.9	748.875	-4.5	748.875	-6.1
471	CTEDYLSLILNR	482	C471+Carbamidomethyl;	3																			499.586	-5.1											499.586	-3.6
472	TEDYLSLILNR	482		2											668.859	-6.5					668.859	-6.5	668.859	-6	668.859	-5.5					668.859	-4.6	668.859	-7	668.859	-4.7	668.859	-4.2	668.859	-5.5
475	YLSLILNR	482		2	496.301	-2.4							496.301	-2.7	496.301	-2.4
476	LSLILNR	482		2	414.769	-2.7			414.769	-2.7			414.769	-2.7	414.769	-2.4	414.769	-3.2			414.769	-2.8					414.769	-2.7			414.769	-2.4	414.769	-2.4					414.769	-2.4
477	SLILNR	482		1																											715.446	-2.3			715.446	-2.2
483	LCVLHEK	489	C484+-9.03700; C484+Carbamidomethyl;	2																			445.226	-3.4	445.226	-3					445.226	-3.4	445.226	-3.1	445.226	-3.4			445.226	-3.3
483	LCVLHEK	489	C484+Carbamidomethyl;	1	898.481	-4	898.481	-3.7	898.481	-4	898.481	-3.5	898.481	-3.7	898.481	-3.7	898.482	-3.3	898.482	-3.1	898.482	-3.7	898.482	-3.7	898.482	-4					898.482	-2.9			898.482	-3.8
483	LCVLHEK	489	C484+Carbamidomethyl;	2	449.745	-2.4	449.745	-2.1	449.745	-2.6	449.745	-2.3	449.745	-2.3	449.745	-2	449.745	-2	449.745	-2.2	449.745	-2.4	449.745	-2.1	449.745	-2.1	449.745	-2.1	449.745	-2.4	449.745	-2.1	449.745	-2.1	449.745	-2	449.745	-2.3	449.745	-2.4
483	LCVLHEK	489	C484+Carbamidomethyl;	3	300.166	-2.1	300.166	-2.2	300.166	-2.2	300.166	-2.2	300.166	-2.2	300.166	-2.5	300.166	-2.1	300.166	-2.2	300.166	-2.2	300.166	-2.1	300.166	-2.1	300.166	-2.2	300.166	-2.2	300.166	-2.2	300.166	-2.2	300.166	-2.2	300.166	-2.2	300.166	-2.2
483	LCVLHEK	489	C484+Carbamidomethyl; E488+13.97927;	2															456.734	-2.1			456.734	-2.1											456.734	-2.8
483	LCVLHEK	489	C484+Carbamidomethyl; H487+-22.03200;	2															438.729	-2.3
483	LCVLHEK	489	C484+Carbamidomethyl; H487+-23.01600;	2															438.237	-2.4			438.237	-2.4
483	LCVLHEKTPVSEK	495	C484+47.98500; C484+Carbamidomethyl;	3															529.94	-2.5
483	LCVLHEKTPVSEK	495	C484+Carbamidomethyl;	3	513.945	-4.3									513.945	-6.4	513.945	-5.2							513.945	-2.4	513.945	-2.7
483	LCVLHEKTPVSEK	495	C484+Carbamidomethyl;	4													385.711	-2.1
483	LCVLHEKTPVSEK	495	C484+Carbamidomethyl; E488+13.97927;	2															777.404	-2.4			777.404	-3.3			777.404	-5.4			777.404	-4.2
483	LCVLHEKTPVSEK	495	C484+Carbamidomethyl; E488+13.97927;	3															518.605	-4.2			518.605	-3.5			518.605	-3.7
483	LCVLHEKTPVSEK	495	C484+Carbamidomethyl; E488+13.97927; L483+13.97927;	3															523.265	-2.2			523.265	-3.3			523.265	-2.8
483	LCVLHEKTPVSEK	495	C484+Carbamidomethyl; E488+13.97927; L486+13.97927;	3															523.265	-2.4							523.265	-2.1
483	LCVLHEKTPVSEK	495	C484+Carbamidomethyl; E488+13.97927; V485+13.97927;	3																							523.265	-2.9
483	LCVLHEKTPVSEK	495	C484+Carbamidomethyl; H487+-22.03200;	3															506.601	-2.9							506.601	-3.1
483	LCVLHEKTPVSEK	495	C484+Carbamidomethyl; L483+13.97927; L486+13.97927; V485+13.97927;	3															527.925	-2.2
483	LCVLHEKTPVSEK	495	C484+Carbamidomethyl; L486+13.97927;	3																			518.605	-3.5
483	LCVLHEKTPVSEK	495	C484+Carbamidomethyl; P491+13.97927;	2			777.404	-2.7			777.404	-2.6			777.404	-2.4
483	LCVLHEKTPVSEK	495	C484+Carbamidomethyl; P491+13.97927;	3			518.605	-2.4			518.605	-2.5			518.605	-2.5
484	CVLHEK	489	C484+Carbamidomethyl;	1	785.397	-2.8	785.397	-2.7	785.397	-2.8	785.397	-2.7	785.397	-2.7	785.397	-2.4	785.397	-2.5	785.397	-2.1	785.397	-2.7	785.397	-2.4	785.397	-2.7	785.397	-2.1	785.397	-2.7	785.397	-2.1	785.397	-2.2	785.397	-2.7	785.397	-2.5	785.397	-2.1
484	CVLHEK	489	C484+Carbamidomethyl;	2	393.203	-2.2	393.203	-2.3	393.203	-2.1	393.203	-2.5	393.203	-3.2	393.203	-2.4	393.203	-2.8	393.203	-3	393.203	-3.2	393.203	-2.7	393.203	-2.5	393.203	-2.3	393.203	-3.2	393.203	-2.9	393.203	-2.1	393.203	-2.6	393.203	-2.9	393.203	-3.2
484	CVLHEK	489	C484+Carbamidomethyl; C484+Ammonia-loss;	2													384.689	-2.2	384.689	-2.2	384.689	-3	384.689	-2.9	384.689	-2.2	384.689	-2.2	384.689	-2	384.689	-2.9	384.689	-2.4	384.689	-2.2	384.689	-2.2	384.689	-2.2
490	TPVSEK	495		1																					660.356	-2.9
490	TPVSEK	495		2	330.682	-2.3							330.682	-2.9											330.682	-2.4	330.682	-2.2	330.682	-2.2	330.682	-2.4	330.682	-2.2	330.682	-2.2	330.682	-2.4	330.682	-2.2
490	TPVSEKVTK	498		2													494.788	-7							494.788	-4
490	TPVSEKVTK	498		3	330.194	-3.6	330.194	-2.7					330.194	-2.5			330.194	-3					330.194	-2.6	330.194	-3.2					330.194	-3.9			330.194	-3.2
490	TPVSEKVTK	498	K495+-1.03200;	2																	494.272	-4.1	494.272	-4.1			494.272	-4.3							494.272	-4.6
490	TPVSEKVTK	498	K495+-1.03163;	2	494.272	-3.8									494.272	-3.3
496	VTKCCTESLVNR	507	C499+Carbamidomethyl; C500+Carbamidomethyl;	3																	489.575	-5.1
496	VTKCCTESLVNR	507	C499+Carbamidomethyl; C500+Carbamidomethyl; K498+-1.03200;	2																							733.342	-4.6
496	VTKCCTESLVNR	507	C499+Carbamidomethyl; C500+Carbamidomethyl; V496+13.97927;	3													494.235	-3.7	494.235	-3.7											494.235	-2.9
496	VTKCCTESLVNR	507	C499+Carbamidomethyl; C500+Carbamidomethyl; K498+-1.03163;	2	733.343	-4.8	733.343	-2.6
499	CCTESLVNR	507	C499+-9.03700; C500+-9.03700; C499+Carbamidomethyl; C500+Carbamidomethyl;	2																													560.716	-3.1
499	CCTESLVNR	507	C499+Carbamidomethyl; C500+Carbamidomethyl;	1	1138.5	-6.6	1138.5	-7.5	1138.5	-7.5	1138.5	-5.8	1138.5	-6.6	1138.5	-5.7	1138.5	-5.7	1138.5	-6.6	1138.5	-7.5	1138.5	-8.4	1138.5	-7.4			1138.5	-6.6	1138.5	-7.5	1138.5	-4.7	1138.5	-8.4	1138.5	-7.5	1138.5	-6.5
499	CCTESLVNR	507	C499+Carbamidomethyl; C500+Carbamidomethyl;	2	569.753	-2.1	569.753	-2.1	569.753	-3	569.753	-3.1	569.753	-4.4	569.753	-3.1	569.753	-2.2	569.753	-2.4	569.753	-3	569.753	-3.4	569.753	-3.3	569.753	-2.1	569.753	-3.1	569.753	-3.1	569.753	-4.3	569.753	-4.4	569.753	-3.1	569.753	-2.3
499	CCTESLVNR	507	C499+Carbamidomethyl; C500+Carbamidomethyl;	3			380.171	-3.5
499	CCTESLVNR	507	C499+Carbamidomethyl; C500+Carbamidomethyl; C499+Ammonia-loss;	1	1121.47	-5.8	1121.47	-5.2	1121.47	-5	1121.47	-2.9	1121.47	-5	1121.47	-4.3	1121.47	-2.1																	1121.47	-2.7
499	CCTESLVNR	507	C499+Carbamidomethyl; C500+Carbamidomethyl; C499+Ammonia-loss;	2	561.24	-3	561.24	-3.9	561.24	-3.1	561.24	-3.4	561.24	-3.9	561.24	-3.4	561.24	-3	561.24	-2.6	561.24	-3.4	561.24	-3.9	561.24	-2.5	561.24	-2.8	561.24	-2.3	561.24	-3.4	561.24	-2.9	561.24	-3.4	561.24	-4.1	561.24	-3.1
499	CCTESLVNR	507	C500+Carbamidomethyl; C499+47.98500; C499+Carbamidomethyl; C499+Ammonia-loss;	2																													585.232	-3.1
499	CCTESLVNR	507	C500+Carbamidomethyl; C499+-9.03700; C499+Carbamidomethyl;	2													565.234	-3.1	565.234	-3.3	565.234	-3.4	565.234	-3.4	565.234	-3.9	565.234	-3.4			565.234	-3.4	565.234	-3.4	565.234	-3.4			565.234	-3.3
499	CCTESLVNRR	508	C499+Carbamidomethyl; C500+Carbamidomethyl;	3	432.205	-3.9	432.205	-2.1	432.205	-2.8			432.205	-2.1			432.205	-2.4	432.205	-3.4	432.205	-2.5	432.205	-2	432.205	-2.6	432.205	-2	432.205	-2.6	432.205	-2.7	432.205	-2.1	432.205	-3.4	432.205	-2.5	432.205	-2.8
499	CCTESLVNRR	508	C499+Carbamidomethyl; C500+Carbamidomethyl; C499+Ammonia-loss;	2			639.29	-2.1
499	CCTESLVNRRPCFSALTPDETYVPK	523	C499+Carbamidomethyl; C500+Carbamidomethyl; C510+Carbamidomethyl;	4															750.856	-2.1
499	CCTESLVNRRPCFSALTPDETYVPK	523	C499+Carbamidomethyl; C500+Carbamidomethyl; C510+Carbamidomethyl; C499+Ammonia-loss;	3															995.13	-2.1
499	CCTESLVNRRPCFSALTPDETYVPK	523	C499+Carbamidomethyl; C500+Carbamidomethyl; C510+Carbamidomethyl; E502+13.97927;	4															754.351	-2.2
499	CCTESLVNRRPCFSALTPDETYVPK	523	C499+Carbamidomethyl; C500+Carbamidomethyl; C510+Carbamidomethyl; K523+-1.03200;	3															1000.46	-2.7
499	CCTESLVNRRPCFSALTPDETYVPK	523	C499+Carbamidomethyl; C500+Carbamidomethyl; C510+Carbamidomethyl; N506+Deamidated;	3															1001.13	-2.3
499	CCTESLVNRRPCFSALTPDETYVPK	523	C499+Carbamidomethyl; C500+Carbamidomethyl; C510+Carbamidomethyl; N506+Deamidated;	4																					751.102	-2.1	751.102	-2.6
499	CCTESLVNRRPCFSALTPDETYVPK	523	C499+Carbamidomethyl; C500+Carbamidomethyl; C510+Carbamidomethyl; N506+Deamidated; C499+Ammonia-loss;	3																					995.458	-2.7
500	CTESLVNR	507	C500+Carbamidomethyl;	2	489.738	-4.6	489.738	-4.8	489.738	-4.9	489.738	-5.4	489.738	-4.8	489.738	-4.9	489.738	-4.6					489.738	-4.6	489.738	-4.6	489.738	-4.6					489.738	-4.6
501	TESLVNR	507		1	818.437	-2.4	818.437	-3.7					818.437	-3	818.437	-2.7	818.437	-3.2	818.437	-3.5	818.437	-3	818.437	-3.4	818.437	-3.4	818.437	-3.4	818.437	-3	818.437	-3.1	818.437	-2.4			818.437	-3.7	818.437	-3
501	TESLVNR	507		2	409.722	-3.4	409.722	-3.4	409.722	-3.4	409.722	-3.4	409.722	-3.4	409.722	-2.6			409.722	-3.4			409.722	-2.6	409.722	-2.9	409.722	-3.1	409.722	-2.6	409.722	-3.4	409.722	-2.6	409.722	-2.4	409.722	-3.1	409.722	-3.9
502	ESLVNR	507		1	717.389	-2.5													717.389	-2.7					717.389	-2.1	717.389	-2.1	717.389	-3.7	717.389	-3			717.389	-3	717.389	-2.6	717.389	-2.1
508	RPCFSALTPDETYVPK	523	C510+-9.03700; C510+Carbamidomethyl;	2															936.446	-3.6	936.446	-3.9	936.446	-4.6	936.446	-4.7	936.446	-3.9			936.446	-7.3	936.446	-2.5	936.446	-9.1			936.446	-4.7
508	RPCFSALTPDETYVPK	523	C510+-9.03700; C510+Carbamidomethyl;	3																											624.633	-2.2	624.633	-2.3
508	RPCFSALTPDETYVPK	523	C510+Carbamidomethyl;	2	940.965	-2.1	940.965	-3.1	940.965	-5.9	940.965	-2.1	940.965	-2.9	940.964	-2.3	940.965	-2.3	940.964	-2.1	940.964	-2.6	940.964	-2	940.965	-2.1	940.965	-3.5	940.965	-3.1	940.965	-2.9	940.965	-2.1	940.964	-2.6	940.964	-2.1	940.964	-2.3
508	RPCFSALTPDETYVPK	523	C510+Carbamidomethyl;	3	627.646	-2.5	627.646	-2.3	627.646	-2.2	627.646	-2.4	627.646	-3.2	627.646	-2.4	627.646	-2.1	627.646	-2.1	627.646	-2.1	627.646	-2	627.646	-2.1	627.646	-2	627.646	-2.1	627.646	-2.1	627.646	-2.2	627.646	-2.1	627.646	-2.1	627.646	-2.1
508	RPCFSALTPDETYVPK	523	C510+Carbamidomethyl;	4	470.986	-6.3	470.986	-5.3	470.986	-2.8			470.986	-6.3	470.986	-5.3			470.986	-3.7	470.986	-4.8	470.986	-4.3	470.986	-2.6	470.986	-3.1	470.986	-2.8	470.986	-2.1	470.986	-4.8	470.986	-2.3	470.986	-2.5	470.986	-5
508	RPCFSALTPDETYVPK	523	C510+Carbamidomethyl; A513+13.97927; E518+13.97927; L514+13.97927; R508+13.97927; S512+13.97927;	4																	488.46	-2.2			488.46	-2.4
508	RPCFSALTPDETYVPK	523	C510+Carbamidomethyl; E518+13.97927; L514+13.97927; V521+13.97927;	3																	641.625	-2.1	641.625	-2.1							641.625	-2.1			641.625	-2.1
508	RPCFSALTPDETYVPK	523	C510+Carbamidomethyl; L514+13.97927;	3													632.305	-2.1	632.305	-2.1	632.305	-2.1	632.305	-2.2			632.305	-2.1	632.305	-2.4	632.305	-2.2	632.305	-2.1	632.305	-2.4			632.305	-2.9
508	RPCFSALTPDETYVPK	523	C510+Carbamidomethyl; R508+13.97927;	2																	947.954	-3.1	947.954	-2.3							947.954	-3.8			947.954	-4.1			947.954	-2.3
508	RPCFSALTPDETYVPK	523	C510+Carbamidomethyl; R508+13.97927;	3																											632.305	-3.6
508	RPCFSALTPDETYVPK	523	C510+Carbamidomethyl; Y520+47.98500;	3																	643.641	-3.8
508	RPCFSALTPDETYVPK	523	C510+Carbamidomethyl; Y520+Dioxidation;	3													638.309	-2.1	638.309	-2.2	638.309	-2.1	638.309	-2.2	638.309	-2.2	638.309	-2.2	638.309	-2.1	638.309	-2.1	638.309	-2.2	638.309	-2.1	638.309	-2.1	638.309	-2.4
508	RPCFSALTPDETYVPK	523	C510+Carbamidomethyl; Y520+Oxidation;	3															632.977	-4							632.977	-3.3
508	RPCFSALTPDETYVPK	523	C510+Carbamidomethyl; P516+13.97927;	3	632.305	-2	632.305	-2.7							632.305	-2.7
508	RPCFSALTPDETYVPK	523	C510+Carbamidomethyl; P516+13.97927; P522+13.97927;	3	636.965	-2.1							636.965	-2.1
508	RPCFSALTPDETYVPK	523	C510+Carbamidomethyl; P509+13.97927;	2											947.954	-2.5
508	RPCFSALTPDETYVPK	523	C510+Carbamidomethyl; P509+13.97927;	3	632.305	-2.1			632.305	-2.1			632.305	-2.1	632.305	-2.1
509	PCFSALTPDETYVPK	523	C510+Carbamidomethyl;	2	862.914	-5.5	862.914	-5.5	862.914	-5.5	862.914	-4.6	862.914	-2.7	862.914	-4.7	862.914	-4.3	862.914	-5.4	862.914	-4.7	862.914	-4.8	862.914	-5.5	862.914	-2.6	862.914	-3.9	862.914	-3.6	862.914	-3.2	862.914	-2.5	862.914	-5.5	862.914	-7.2
509	PCFSALTPDETYVPK	523	C510+Carbamidomethyl;	3			575.612	-3.2							575.612	-2.1									575.612	-3.2					575.612	-3.2	575.612	-3.2					575.612	-2.5
510	CFSALTPDETYVPK	523	C510+Carbamidomethyl;	2	814.388	-2.9	814.387	-4.8	814.388	-2.6	814.388	-2.8	814.387	-3.6	814.388	-2.2	814.388	-3.5	814.388	-4.6	814.388	-3.8	814.387	-2.4	814.387	-2.8	814.388	-3.7	814.388	-2.1	814.388	-3.2	814.388	-2	814.387	-2.6	814.388	-3.5	814.388	-6.1
510	CFSALTPDETYVPK	523	C510+Carbamidomethyl;	3	543.261	-2.3																	543.261	-2.3
510	CFSALTPDETYVPK	523	C510+Carbamidomethyl; C510+Ammonia-loss;	2											805.874	-3							805.874	-2.6
511	FSALTPDETYVPK	523		2	734.372	-2.1	734.372	-2.2	734.372	-2.8	734.372	-3.4	734.372	-2.2	734.372	-2.1	734.372	-6.1	734.372	-5.4	734.372	-2.2	734.372	-2.1	734.372	-2.8	734.372	-4.4	734.372	-4.6	734.372	-2.1	734.372	-2.9	734.372	-2.7	734.372	-2.4	734.372	-2.1
511	FSALTPDETYVPK	523		3			489.917	-2.6													489.917	-3	489.917	-4.5							489.917	-4.8			489.917	-2.6
512	SALTPDETYVPK	523		2	660.838	-4.8	660.838	-5.4	660.838	-2.9	660.838	-4.8	660.838	-7.4	660.838	-6.3	660.838	-5.1	660.838	-5.4	660.838	-6.3	660.838	-6.4	660.838	-7.2	660.838	-6.4	660.838	-6.3	660.838	-7	660.838	-6.3	660.838	-5.4	660.838	-6.2	660.838	-7
513	ALTPDETYVPK	523		2	617.322	-2.4	617.322	-4	617.322	-3.1	617.322	-4	617.322	-4.9	617.322	-6.3	617.322	-4	617.322	-3.1	617.322	-4	617.322	-4.9	617.322	-4	617.322	-2.4	617.322	-3.2	617.322	-2.3			617.322	-4.9	617.322	-4	617.322	-2.3
514	LTPDETYVPK	523		2	581.803	-3.2							581.803	-2.1	581.803	-2.4			581.803	-2.1							581.803	-2.1
515	TPDETYVPK	523		1			1049.52	-3.4					1049.52	-3.4	1049.52	-4.2					1049.51	-4.2	1049.51	-4.1	1049.51	-4.2	1049.51	-3.4			1049.51	-4.2	1049.51	-4	1049.51	-5	1049.51	-4.2	1049.51	-5
515	TPDETYVPK	523		2	525.261	-4.6	525.261	-3.4	525.261	-2.1	525.261	-3	525.261	-3.7	525.261	-4.9					525.261	-6.2									525.261	-4.7			525.261	-6.2
516	PDETYVPK	523		1	948.467	-3.5	948.467	-2.8	948.467	-3.5			948.467	-2.7	948.467	-3.5					948.467	-2.8	948.467	-3.5			948.467	-3.5					948.467	-2.2	948.467	-2.7
516	PDETYVPK	523		2	474.738	-3.3	474.738	-3.3	474.738	-2.7	474.738	-3.3	474.738	-2.6	474.738	-3.3	474.738	-2.7	474.738	-3.3	474.738	-3.3	474.738	-3.3	474.738	-3.3	474.738	-3.3	474.738	-3.3	474.738	-3.3	474.738	-2.6	474.738	-3.3	474.738	-3.3	474.738	-3.3
517	DETYVPK	523		1																													851.415	-2.2
529	LFTFHADICTLPDTEK	544	C537+-43.03300; C537+Carbamidomethyl;	2																			932.948	-3.7			932.948	-2.9			932.948	-3.2			932.948	-3.5			932.948	-2.7
529	LFTFHADICTLPDTEK	544	C537+-43.03300; C537+Carbamidomethyl;	3																			622.301	-4.6			622.301	-4.1
529	LFTFHADICTLPDTEK	544	C537+47.98500; C537+Carbamidomethyl;	2															978.457	-2.5			978.457	-2.5							978.457	-3.3			978.457	-2.5			978.457	-2.5
529	LFTFHADICTLPDTEK	544	C537+47.98500; C537+Carbamidomethyl;	3																			652.64	-2.4
529	LFTFHADICTLPDTEK	544	C537+Carbamidomethyl;	2	954.464	-7.9							954.464	-2.7	954.464	-5.5					954.464	-2.9													954.464	-4.1
529	LFTFHADICTLPDTEK	544	C537+Carbamidomethyl;	3	636.645	-3	636.645	-2.5	636.645	-2	636.645	-8.6	636.645	-2.3	636.645	-3.3	636.646	-2.4	636.646	-2.5	636.645	-2.8	636.646	-2.1	636.646	-2.2	636.645	-2.1	636.646	-2.1	636.646	-2.1	636.646	-2.5	636.645	-3.3	636.646	-3	636.646	-2.1
529	LFTFHADICTLPDTEK	544	C537+Carbamidomethyl; A534+13.97927;	2															961.454	-4			961.454	-5.5			961.454	-2.9			961.454	-2.9			961.454	-4			961.454	-3.8
529	LFTFHADICTLPDTEK	544	C537+Carbamidomethyl; A534+13.97927;	3															641.305	-2.7			641.305	-2.3			641.305	-2.1			641.305	-3.8							641.305	-3.2
529	LFTFHADICTLPDTEK	544	C537+Carbamidomethyl; A534+13.97927; I536+13.97927;	2															968.443	-2.2			968.444	-5.6			968.443	-6.2							968.444	-3.3			968.444	-2.2
529	LFTFHADICTLPDTEK	544	C537+Carbamidomethyl; A534+13.97927; I536+13.97927;	3																			645.965	-3.9			645.965	-2.9			645.965	-2.6							645.965	-4.4
529	LFTFHADICTLPDTEK	544	C537+Carbamidomethyl; A534+13.97927; L529+13.97927;	2															968.443	-5			968.443	-2.5			968.443	-4.6			968.443	-5.3			968.443	-3.5			968.443	-3.8
529	LFTFHADICTLPDTEK	544	C537+Carbamidomethyl; H533+-22.03200;	2															943.448	-5.7			943.448	-2.5			943.448	-5.8							943.448	-3.8			943.448	-7.5
529	LFTFHADICTLPDTEK	544	C537+Carbamidomethyl; I536+13.97927;	3																	641.305	-3.3													641.305	-2.4
529	LFTFHADICTLPDTEK	544	C537+Carbamidomethyl; L529+13.97927;	2																							961.454	-3.4
529	LFTFHADICTLPDTEK	544	C537+Carbamidomethyl; P540+13.97927;	3					641.305	-2.5			641.305	-2.8	641.305	-2.9
531	TFHADICTLPDTEK	544	C537+Carbamidomethyl;	2	824.388	-2.2
531	TFHADICTLPDTEK	544	C537+Carbamidomethyl;	3	549.928	-5.9	549.928	-6.2			549.928	-5.1	549.928	-5.1	549.928	-5.4							549.928	-5	549.928	-2.1					549.928	-2.1					549.928	-2.2
533	HADICTLPDTEK	544	C537+Carbamidomethyl;	2	700.33	-3.2	700.33	-5.6	700.33	-8	700.33	-9.9	700.33	-3.3	700.33	-5	700.33	-9.9	700.33	-4.2	700.33	-5.8	700.33	-3.8	700.33	-4.1	700.33	-4.8	700.33	-4	700.33	-4.1	700.33	-7.1	700.33	-5	700.33	-6.3	700.33	-4.2
533	HADICTLPDTEK	544	C537+Carbamidomethyl;	3	467.223	-2.1	467.223	-2.7	467.223	-3.6	467.223	-5.3	467.223	-3.9	467.223	-5.4	467.223	-4.2	467.223	-3.5	467.223	-2.8	467.223	-4.4	467.223	-4.4	467.223	-4.7	467.223	-3.1	467.223	-2.4	467.223	-4	467.223	-2.8	467.223	-2.1	467.223	-2.4
534	ADICTLPDTEK	544	C537+Carbamidomethyl;	2	631.801	-6.5	631.801	-6.8	631.801	-5.2	631.801	-2.2									631.801	-4.3	631.801	-2.5	631.801	-4.2					631.801	-4.3			631.801	-5	631.801	-3.1	631.801	-2.3
535	DICTLPDTEK	544	C537+Carbamidomethyl;	2							596.282	-5.4
536	ICTLPDTEK	544	C537+Carbamidomethyl;	2	538.769	-4.1	538.769	-4.2	538.769	-3.3	538.769	-3.3	538.769	-4.1	538.769	-5.1													538.769	-2.5
538	TLPDTEK	544		2	402.211	-2.1							402.211	-3.4											402.211	-2.1					402.211	-2.1	402.211	-2.2
545	QIKKQTALVELLK	557	Q545+Deamidated; Q545+Ammonia-loss;	3																	499.308	-2.3
548	KQTALVELLK	557		2	571.861	-2.3	571.861	-3.3	571.861	-2.8	571.861	-2	571.861	-2.1	571.861	-2.4	571.861	-2.7	571.861	-2.2	571.861	-2.2	571.861	-2.4	571.861	-2.6	571.861	-2.3	571.861	-2.3	571.861	-2.2	571.861	-6.2	571.861	-3.4	571.861	-2.4	571.861	-2.3
548	KQTALVELLK	557		3	381.577	-2.4	381.577	-2.1	381.577	-2.3	381.577	-2.3	381.577	-2.4	381.577	-2.3	381.577	-2.4	381.577	-2.4	381.577	-2.3	381.577	-2.2	381.577	-2.3	381.577	-2.4	381.577	-2.3	381.577	-2.3	381.577	-2.2	381.577	-2.3	381.577	-2.3	381.577	-2.2
548	KQTALVELLK	557	K548+-1.03200;	2													571.345	-2.8					571.345	-3.2											571.345	-2.3
548	KQTALVELLK	557	Q549+Deamidated;	2											572.353	-2.2
548	KQTALVELLKHKPK	561	P560+13.97927;	4											412.505	-2.8
549	QTALVELLK	557		1	1014.62	-6.2	1014.62	-5.4	1014.62	-6.2	1014.62	-6	1014.62	-4.9	1014.62	-6.2	1014.62	-5.7	1014.62	-6.3	1014.62	-6.1	1014.62	-6.3	1014.62	-6	1014.62	-6.2	1014.62	-5.1	1014.62	-6	1014.62	-6.2	1014.62	-7.3	1014.62	-4.8	1014.62	-5.1
549	QTALVELLK	557		2	507.814	-2.1	507.814	-2.2	507.814	-2.1	507.814	-2	507.814	-2.2	507.814	-2.1	507.814	-2.2	507.814	-2.1	507.814	-2.2	507.814	-2.2	507.814	-2.2	507.814	-2.1	507.814	-2.2	507.814	-2.1	507.814	-2.1	507.814	-2.1	507.814	-2.2	507.814	-2.2
549	QTALVELLK	557	A551+13.97927;	2																											514.803	-2.4
549	QTALVELLK	557	Q549+Ammonia-loss;	1	997.593	-2.3	997.593	-2.3	997.593	-3.6	997.593	-3	997.593	-2.2	997.593	-2.9	997.593	-2.3	997.593	-2.8	997.593	-2.2	997.593	-2.3	997.593	-2.9	997.593	-2.9	997.593	-2.2	997.593	-2.2	997.593	-3	997.593	-2.3	997.593	-2.3	997.593	-5.9
549	QTALVELLK	557	Q549+Ammonia-loss;	2	499.3	-2.2	499.3	-2.2	499.3	-2.3	499.3	-2.6	499.3	-2.1	499.3	-2.3	499.3	-2.2	499.3	-2.5	499.3	-2.7	499.3	-2.1	499.3	-2.3	499.3	-2.1	499.3	-2.3	499.3	-2.2	499.3	-3.1	499.3	-2.3	499.3	-2.3	499.3	-2.2
549	QTALVELLKHKPK	561		3	502.312	-2.3
549	QTALVELLKHKPK	561		4	376.986	-2.6
549	QTALVELLKHKPK	561	P560+13.97927;	3			506.972	-5.1							506.972	-5.7
549	QTALVELLKHKPK	561	P560+13.97927;	4											380.481	-2.2
549	QTALVELLKHKPK	561	P560+13.97927; Q549+Ammonia-loss;	3											501.296	-3.2
550	TALVELLK	557		1	886.561	-4.6	886.561	-4.6	886.561	-4.6			886.561	-4.6	886.561	-4.6	886.561	-4.6	886.561	-4.6	886.561	-4.6	886.561	-4.6	886.561	-4.6	886.561	-4.6	886.561	-4.6	886.561	-4.6	886.561	-4.6	886.561	-4.6	886.561	-4.6	886.561	-4.6
550	TALVELLK	557		2	443.784	-2.7	443.784	-3.5			443.784	-2.7	443.784	-2.7	443.784	-2.7	443.784	-4			443.784	-2.7	443.784	-3.2	443.784	-2.7	443.784	-2.7	443.784	-2.7	443.784	-2.7	443.784	-3.2	443.784	-2.7	443.784	-2.7	443.784	-2.7
551	ALVELLK	557		1	785.513	-3.1	785.513	-3.1	785.513	-3.8	785.513	-3.8	785.513	-3.7	785.513	-3.1	785.513	-3.8	785.513	-3.8	785.513	-3.1	785.513	-3.7	785.513	-3.1	785.513	-3.8	785.513	-3.7	785.513	-3.8	785.513	-3.8	785.513	-3.8	785.513	-3.8	785.513	-3.8
551	ALVELLK	557		2																																	393.261	-2.4
552	LVELLK	557		1	714.476	-2.3	714.476	-2.3	714.476	-2.3	714.476	-2.4	714.476	-2.3	714.476	-2.4	714.476	-2.4	714.476	-3.5	714.476	-2.9	714.476	-2.9	714.476	-2.9	714.476	-3.2	714.476	-2.4	714.476	-2.9	714.476	-2.4	714.476	-3.5	714.476	-2.4	714.476	-2.9
558	HKPKATEEQLK	568	A562+13.97927;	3																							441.574	-2.4
558	HKPKATEEQLK	568	P560+13.97927;	3			441.574	-4			441.574	-5.8			441.574	-2.1
562	ATEEQLK	568		1																					818.425	-3
562	ATEEQLK	568		2													409.717	-2.1							409.717	-2
563	TEEQLK	568		1	747.388	-2.6																			747.388	-2.5											747.388	-2.6
569	TVMENFVAFVDK	580		2	700.35	-5.4							700.35	-5.3							700.35	-3.2	700.35	-4.4	700.35	-3.5									700.35	-2.7
569	TVMENFVAFVDK	580	M571+-32.00800;	2															684.346	-2.1	684.346	-3.4	684.346	-2.6	684.346	-2.1	684.346	-2.9			684.346	-2.5	684.346	-3	684.346	-2.1	684.346	-2.3	684.346	-2.6
569	TVMENFVAFVDK	580	M571+Dioxidation;	2			716.345	-2.6															716.345	-6.4			716.345	-6.9							716.345	-5.6			716.345	-6.1
569	TVMENFVAFVDK	580	M571+Oxidation;	2	708.348	-2.9	708.348	-3.7	708.348	-3.6	708.348	-3.7	708.348	-3.6	708.348	-4.5	708.348	-2.1	708.348	-2.9	708.348	-2.5	708.348	-2.5	708.348	-2.5	708.348	-3.4	708.348	-5.3	708.348	-2.9	708.348	-6.2	708.348	-2.1	708.348	-4.6	708.348	-4.7
569	TVMENFVAFVDK	580	M571+Oxidation;	3	472.568	-2.1	472.568	-2.6					472.568	-2.3	472.568	-2.5									472.568	-3.2					472.568	-2.2	472.568	-3.4	472.568	-3.4	472.568	-3.5	472.568	-3
571	MENFVAFVDK	580	M571+Oxidation;	2											608.29	-6.4									608.29	-5.4							608.29	-5	608.29	-4.5
572	ENFVAFVDK	580		2			534.772	-2.8			534.772	-2.9					534.772	-2.3	534.772	-3	534.772	-2.4			534.772	-2.2	534.772	-2.1			534.772	-2.3
574	FVAFVDK	580		2																															413.229	-2.7
581	CCAADDKEACF	591	C581+Carbamidomethyl; C582+Carbamidomethyl; C590+Carbamidomethyl;	2	673.744	-3.8
581	CCAADDKEACFAVEGPK	597	C581+Carbamidomethyl; C582+Carbamidomethyl; C590+-9.03700; C590+Carbamidomethyl;	2															959.884	-3.1	959.884	-3.1	959.884	-2.6	959.885	-2.7	959.885	-3.6											959.885	-4.4
581	CCAADDKEACFAVEGPK	597	C581+Carbamidomethyl; C582+Carbamidomethyl; C590+-9.03700; C590+Carbamidomethyl;	3																			640.259	-3.8			640.259	-2.4			640.259	-4.1							640.259	-2.7
581	CCAADDKEACFAVEGPK	597	C581+Carbamidomethyl; C582+Carbamidomethyl; C590+Carbamidomethyl;	2	964.403	-2.4	964.403	-9.2	964.403	-15	964.403	-15	964.403	-4.1	964.403	-14.4	964.403	-6	964.403	-8.6	964.403	-9.8	964.403	-15	964.403	-13	964.403	-14.9	964.403	-11.1	964.403	-6.7	964.403	-12.1	964.403	-7.9	964.403	-6	964.403	-6.8
581	CCAADDKEACFAVEGPK	597	C581+Carbamidomethyl; C582+Carbamidomethyl; C590+Carbamidomethyl;	3	643.271	-5.4	643.271	-5.4	643.271	-2.5	643.271	-2.4	643.271	-3	643.271	-5.3	643.271	-2.4	643.271	-2.3	643.271	-4.6	643.271	-2.2	643.271	-4.7	643.271	-6	643.271	-4.1	643.271	-3.6	643.271	-2.6	643.271	-2.3	643.271	-2.1	643.271	-5.9
581	CCAADDKEACFAVEGPK	597	C581+Carbamidomethyl; C582+Carbamidomethyl; C590+Carbamidomethyl;	4											482.705	-2.6
581	CCAADDKEACFAVEGPK	597	C581+Carbamidomethyl; C582+Carbamidomethyl; C590+Carbamidomethyl; A583+13.97927;	2													971.393	-12.1	971.393	-11.1	971.393	-9	971.393	-11.2	971.393	-9.8	971.393	-7.6	971.393	-11.3	971.393	-6.6			971.393	-11.1	971.393	-10	971.393	-12.4
581	CCAADDKEACFAVEGPK	597	C581+Carbamidomethyl; C582+Carbamidomethyl; C590+Carbamidomethyl; A583+13.97927;	3													647.931	-3.2	647.931	-6.3	647.931	-4.1	647.931	-3.8	647.931	-3.2	647.931	-5.9	647.931	-2.2	647.931	-3.2	647.931	-6.3	647.931	-6.2	647.931	-5.5	647.931	-6.2
581	CCAADDKEACFAVEGPK	597	C581+Carbamidomethyl; C582+Carbamidomethyl; C590+Carbamidomethyl; A583+13.97927; A584+13.97927; A589+13.97927; E588+13.97927;	4																																	496.685	-2
581	CCAADDKEACFAVEGPK	597	C581+Carbamidomethyl; C582+Carbamidomethyl; C590+Carbamidomethyl; A583+13.97927; A584+13.97927; A589+13.97927; E588+13.97927; C581+Ammonia-loss;	3																					656.235	-3					656.235	-3.1
581	CCAADDKEACFAVEGPK	597	C581+Carbamidomethyl; C582+Carbamidomethyl; C590+Carbamidomethyl; A583+13.97927; A584+13.97927; A589+13.97927; E588+13.97927; C581+Ammonia-loss;	4																					492.428	-3.2
581	CCAADDKEACFAVEGPK	597	C581+Carbamidomethyl; C582+Carbamidomethyl; C590+Carbamidomethyl; A583+13.97927; A584+13.97927; E588+13.97927;	3													657.251	-4.1	657.251	-4.4	657.251	-2.2			657.251	-3.9
581	CCAADDKEACFAVEGPK	597	C581+Carbamidomethyl; C582+Carbamidomethyl; C590+Carbamidomethyl; A583+13.97927; C581+Ammonia-loss;	2													962.879	-6.1	962.879	-4	962.879	-9.9	962.879	-2.9	962.879	-4	962.879	-5.1	962.879	-2.8	962.879	-7.7	962.879	-4.2	962.879	-9.8	962.879	-8.3	962.879	-6.7
581	CCAADDKEACFAVEGPK	597	C581+Carbamidomethyl; C582+Carbamidomethyl; C590+Carbamidomethyl; A583+13.97927; C581+Ammonia-loss;	3													642.256	-6.7			642.256	-6.6	642.256	-6.6	642.256	-6.6	642.256	-5.8	642.256	-6.6	642.256	-6.6	642.256	-6	642.256	-6.5	642.256	-6.6	642.256	-6.6
581	CCAADDKEACFAVEGPK	597	C581+Carbamidomethyl; C582+Carbamidomethyl; C590+Carbamidomethyl; A584+13.97927;	2													971.393	-6.9	971.393	-10.2	971.393	-3.7	971.393	-8			971.393	-9.2					971.393	-7.9			971.393	-3.5	971.393	-8.1
581	CCAADDKEACFAVEGPK	597	C581+Carbamidomethyl; C582+Carbamidomethyl; C590+Carbamidomethyl; A584+13.97927;	3															647.931	-2.7	647.931	-4	647.931	-6.9	647.931	-3.1			647.931	-2.6			647.931	-6.9	647.931	-7.8	647.931	-6
581	CCAADDKEACFAVEGPK	597	C581+Carbamidomethyl; C582+Carbamidomethyl; C590+Carbamidomethyl; A584+13.97927; C581+Ammonia-loss;	2													962.879	-8	962.879	-9.2			962.879	-5.6	962.879	-6.9	962.879	-8.1	962.879	-9					962.879	-9.1	962.879	-9.2	962.879	-9.2
581	CCAADDKEACFAVEGPK	597	C581+Carbamidomethyl; C582+Carbamidomethyl; C590+Carbamidomethyl; A584+13.97927; C581+Ammonia-loss;	3																																	642.256	-6.4
581	CCAADDKEACFAVEGPK	597	C581+Carbamidomethyl; C582+Carbamidomethyl; C590+Carbamidomethyl; A589+13.97927;	2													971.393	-5.7	971.393	-5.7	971.393	-5.6	971.393	-6.6	971.393	-6.9	971.393	-5.5			971.393	-5.6			971.393	-6.5	971.393	-6.5	971.393	-4.8
581	CCAADDKEACFAVEGPK	597	C581+Carbamidomethyl; C582+Carbamidomethyl; C590+Carbamidomethyl; A589+13.97927;	3													647.931	-4.6	647.931	-5.9	647.931	-5.5			647.931	-5.4	647.931	-5.4	647.931	-5.4	647.931	-4.7			647.931	-5.9	647.931	-5.4
581	CCAADDKEACFAVEGPK	597	C581+Carbamidomethyl; C582+Carbamidomethyl; C590+Carbamidomethyl; A592+13.97927;	2															971.393	-2.7			971.393	-4.2	971.393	-2.6			971.393	-2.4							971.393	-3.5
581	CCAADDKEACFAVEGPK	597	C581+Carbamidomethyl; C582+Carbamidomethyl; C590+Carbamidomethyl; C581+Ammonia-loss;	2	955.89	-3	955.89	-4.1	955.89	-8.8	955.89	-5	955.89	-7.6	955.89	-2.5	955.89	-4	955.89	-2.1	955.89	-2.9	955.89	-3.2	955.89	-4.3	955.89	-2.5	955.89	-5	955.89	-2.4	955.89	-5	955.89	-3.1	955.89	-5.6	955.89	-5.5
581	CCAADDKEACFAVEGPK	597	C581+Carbamidomethyl; C582+Carbamidomethyl; C590+Carbamidomethyl; C581+Ammonia-loss;	3	637.596	-6.6	637.596	-9.5	637.596	-5.1	637.596	-6.4	637.596	-10.3	637.596	-11.6					637.596	-2.8	637.596	-6.1	637.596	-3.2	637.596	-2.5	637.596	-2.6	637.596	-2.1	637.596	-9.4	637.596	-9.5	637.596	-2.2	637.596	-3.5
581	CCAADDKEACFAVEGPK	597	C581+Carbamidomethyl; C582+Carbamidomethyl; C590+Carbamidomethyl; E588+13.97927;	2																	971.393	-5.8			971.393	-7.7
581	CCAADDKEACFAVEGPK	597	C581+Carbamidomethyl; C582+Carbamidomethyl; C590+Carbamidomethyl; E588+13.97927;	3													647.931	-5.1	647.931	-5.1	647.931	-5.1	647.931	-5.1	647.931	-4.3	647.931	-5.1	647.931	-6.9	647.931	-5.1	647.931	-2.9	647.931	-4.5	647.931	-5.1	647.931	-2.7
581	CCAADDKEACFAVEGPK	597	C581+Carbamidomethyl; C582+Carbamidomethyl; C590+Carbamidomethyl; K587+-1.03200;	2													963.887	-2.9	963.887	-4.4	963.887	-3.7	963.887	-2	963.887	-2.9	963.887	-4.1	963.887	-2.8	963.887	-3.7	963.887	-2.4	963.887	-4.3	963.887	-4.3	963.887	-3.7
581	CCAADDKEACFAVEGPK	597	C581+Carbamidomethyl; C582+Carbamidomethyl; C590+Carbamidomethyl; K587+-1.03200;	3													642.927	-6.3			642.927	-6.2	642.927	-5.4	642.927	-5.4	642.927	-5.7	642.927	-5.4	642.927	-5.5	642.927	-4.9	642.927	-5.5	642.927	-5.4	642.927	-5.4
581	CCAADDKEACFAVEGPK	597	C581+Carbamidomethyl; C582+Carbamidomethyl; C590+Carbamidomethyl; K587+-1.03200; C581+Ammonia-loss;	3																					637.252	-5
581	CCAADDKEACFAVEGPK	597	C582+Carbamidomethyl; C590+Carbamidomethyl; C581+-43.03300; C581+Carbamidomethyl; C581+Ammonia-loss;	3													623.252	-4.1											623.252	-3.1					623.252	-3
581	CCAADDKEACFAVEGPK	597	C582+Carbamidomethyl; C590+Carbamidomethyl; C581+47.98500; C581+Carbamidomethyl;	3															659.266	-2	659.266	-2.1	659.266	-2
581	CCAADDKEACFAVEGPK	597	C582+Carbamidomethyl; C590+Carbamidomethyl; C581+47.98500; C581+Carbamidomethyl; C581+Ammonia-loss;	3																													653.591	-3.1	653.591	-2.3
581	CCAADDKEACFAVEGPK	597	C582+Carbamidomethyl; C590+Carbamidomethyl; C581+-9.03700; C581+Carbamidomethyl;	2															959.884	-4.8			959.885	-10.3			959.885	-6			959.885	-3.1	959.885	-9.3	959.885	-4.5			959.885	-9.6
581	CCAADDKEACFAVEGPK	597	C582+Carbamidomethyl; C590+Carbamidomethyl; C581+-9.03700; C581+Carbamidomethyl; C581+Ammonia-loss;	2																													951.371	-8.3	951.371	-5
581	CCAADDKEACFAVEGPK	597	C590+Carbamidomethyl; C581+-43.03300; C582+-43.03300; C581+Carbamidomethyl; C582+Carbamidomethyl; C581+Ammonia-loss;	2																													912.857	-2
581	CCAADDKEACFAVEGPK	597	C590+Carbamidomethyl; C581+-9.03700; C582+-9.03700; C581+Carbamidomethyl; C582+Carbamidomethyl;	2																													955.366	-5.9
581	CCAADDKEACFAVEGPK	597	C581+Carbamidomethyl; C582+Carbamidomethyl; C590+Carbamidomethyl; P596+13.97927;	2	971.393	-3.6	971.393	-2.7	971.393	-3.6	971.393	-3.5	971.393	-3.6	971.393	-2.6
581	CCAADDKEACFAVEGPK	597	C581+Carbamidomethyl; C582+Carbamidomethyl; C590+Carbamidomethyl; P596+13.97927;	3	647.931	-2.2			647.931	-2	647.931	-2.2	647.931	-2.7
581	CCAADDKEACFAVEGPK	597	C581+Carbamidomethyl; C582+Carbamidomethyl; C590+Carbamidomethyl; K587+-1.03163;	2	963.887	-4.5	963.887	-4.5	963.887	-3.2	963.887	-4.1	963.887	-4	963.887	-4
581	CCAADDKEACFAVEGPK	597	C581+Carbamidomethyl; C582+Carbamidomethyl; C590+Carbamidomethyl; K587+-1.03163;	3	642.927	-5.5	642.928	-2.2	642.927	-5.5	642.928	-5.4	642.927	-5.4	642.928	-5.5
582	CAADDKEACFAVEGPK	597	C582+Carbamidomethyl; C590+Carbamidomethyl;	3	589.928	-8.1											589.928	-6.3	589.928	-7.5					589.928	-5.4	589.928	-6.5			589.928	-7.1					589.928	-3.4	589.928	-6.1
583	AADDKEACFAVEGPK	597	C590+Carbamidomethyl;	2	804.372	-8.2											804.372	-15	804.372	-13.9			804.372	-15	804.372	-15	804.372	-15	804.372	-11.6	804.372	-15	804.372	-7	804.372	-15			804.372	-3.8
583	AADDKEACFAVEGPK	597	C590+Carbamidomethyl;	3	536.584	-8.2	536.584	-4.9	536.584	-5.9	536.584	-6	536.584	-6.6	536.584	-5.9	536.584	-5.6	536.584	-5.3	536.584	-5.3	536.584	-6.3	536.584	-5.8			536.584	-4.8	536.584	-5			536.584	-8	536.584	-5.5	536.584	-6.1
584	ADDKEACFAVEGPK	597	C590+Carbamidomethyl;	2	768.854	-7.1																			768.854	-7.4	768.854	-8.6			768.854	-8.9	768.854	-7
585	DDKEACFAVEGPK	597	C590+Carbamidomethyl;	2	733.335	-6.9															733.335	-7.1									733.335	-11	733.335	-6.3
586	DKEACFAVEGPK	597	C590+Carbamidomethyl;	2	675.822	-5			675.822	-5.2	675.822	-3.3							675.822	-5.5	675.822	-4					675.822	-6.3			675.822	-6.3							675.822	-3.2
586	DKEACFAVEGPK	597	C590+Carbamidomethyl;	3					450.884	-4.1	450.884	-3.5	450.884	-4.1	450.884	-3.7
587	KEACFAVEGPK	597	C590+Carbamidomethyl;	3															412.542	-2.8
588	EACFAVEGPK	597	C590+-9.03700; C590+Carbamidomethyl;	2																													549.742	-3
588	EACFAVEGPK	597	C590+Carbamidomethyl;	1			1107.51	-4.5
588	EACFAVEGPK	597	C590+Carbamidomethyl;	2	554.261	-2.1	554.261	-3.2	554.261	-2.3	554.261	-3.2	554.261	-5.3	554.261	-2.7	554.261	-2.7	554.261	-2.9	554.261	-3.9	554.261	-3.3	554.261	-2.3	554.261	-4	554.261	-3.4	554.261	-3.1	554.261	-2.9	554.261	-3.1	554.261	-3.3	554.261	-3.8
588	EACFAVEGPK	597	C590+Carbamidomethyl; E588+Dehydrated;	2	545.256	-4.8	545.256	-5.8	545.256	-4.6	545.256	-5.7	545.256	-4.4	545.256	-5.6	545.256	-4.9	545.256	-3	545.256	-4.7	545.256	-3.4	545.256	-4.8	545.256	-4	545.256	-3.4	545.256	-5	545.256	-5.7	545.256	-3	545.256	-3	545.256	-4.2
590	CFAVEGPK	597	C590+Carbamidomethyl;	1	907.434	-3.7									907.434	-3.6																			907.434	-2.9
590	CFAVEGPK	597	C590+Carbamidomethyl;	2	454.221	-4.5											454.221	-2.1	454.221	-2.2	454.221	-3.1			454.221	-3	454.221	-2.6	454.221	-2.5	454.221	-2.5					454.221	-3.7	454.221	-2.5
591	FAVEGPK	597		1	747.404	-2.9	747.404	-2.9							747.404	-2.2																					747.404	-2.3	747.404	-2.9
591	FAVEGPK	597		2													374.206	-2.1			374.206	-2.2					374.206	-2.9	374.206	-2.2							374.206	-2.1	374.206	-2.2
598	LVVSTQ	603		1																									646.377	-2.7	646.377	-3.4
598	LVVSTQT	604		1																											747.425	-2.3	747.425	-2.3
598	LVVSTQTA	605		1	818.462	-3.1															818.462	-2.9											818.462	-3	818.462	-2.4			818.462	-2.1
598	LVVSTQTALA	607		1															1002.58	-2.2					1002.58	-2.3					1002.58	-2.3							1002.58	-2.1
498	KCCTESLVNR	507	C499+Carbamidomethyl; C500+Carbamidomethyl;	2	633.8	-2	633.8	-2.8
122	RNECFLSHKDDSPDLPK	138	C125+Carbamidomethyl;	4	515.249	-9.7
87	EKSLHTLFGDELCK	100	C99+Carbamidomethyl;	3	559.616	-2.3
266	KECCHGDLLECADDR	280	C268+Carbamidomethyl; C269+Carbamidomethyl; C276+Carbamidomethyl;	3											626.591	-2.1
266	KECCHGDLLECADDR	280	C268+Carbamidomethyl; C269+Carbamidomethyl; C276+Carbamidomethyl;	4											470.195	-2.6
575	VAFVDKCCAADDKEACFAVEGPK	597	C581+Carbamidomethyl; C582+Carbamidomethyl; C590+Carbamidomethyl;	4											647.547	-3

## Sheet: Sheet2
start	sequence	end	modifications	z	Average of m/z	Max of log(e)
25	DTHKSEIAHR	34		2	597.305	-2.1
25	DTHKSEIAHR	34		3	398.539	-2
25	DTHKSEIAHR	34		4	299.156	-2.5
25	DTHKSEIAHR	34	A32+13.97927;	3	403.199	-2
25	DTHKSEIAHR	34	I31+13.97927;	2	604.295	-2.7
25	DTHKSEIAHR	34	I31+13.97927;	3	403.199	-2.2
25	DTHKSEIAHR	34	S29+13.97927;	3	403.199	-2.1
25	DTHKSEIAHR	34	K28+-1.03163;	3	398.195	-3.1
26	THKSEIAHR	34		3	360.197	-2.1
27	HKSEIAHR	34		3	326.514	-2
29	SEIAHR	34		2	356.691	-3.4
35	FKDLGEEHFK	44		2	625.314	-2
35	FKDLGEEHFK	44		3	417.212	-2
35	FKDLGEEHFK	44		4	313.161	-2
35	FKDLGEEHFK	44	E40+13.97927; E41+13.97927;	3	426.532	-2.3
35	FKDLGEEHFK	44	H42+-22.03200;	2	614.298	-3.8
35	FKDLGEEHFK	44	H42+-22.03200;	3	409.868	-2.2
35	FKDLGEEHFK	44	K36+-1.03200;	2	624.798	-2
35	FKDLGEEHFK	44	K36+-1.03163;	2	624.799	-2.9
35	FKDLGEEHFKG	45		3	436.219	-4
36	KDLGEEHFK	44		2	551.78	-2
36	KDLGEEHFK	44		3	368.19	-2
37	DLGEEHFK	44		1	974.458	-2.1
37	DLGEEHFK	44		2	487.733	-2.1
37	DLGEEHFK	44		3	325.491	-2.1
38	LGEEHFK	44		2	430.219	-2.1
39	GEEHFK	44		1	746.347	-2
39	GEEHFK	44		2	373.677	-2.1
45	GLVLIAF	51		1	732.465	-2.1
45	GLVLIAFSQYLQQCPFDEHVK	65	C58+-9.03700; C58+Carbamidomethyl;	3	828.414	-2.3
45	GLVLIAFSQYLQQCPFDEHVK	65	C58+Carbamidomethyl;	3	831.427	-2.1
45	GLVLIAFSQYLQQCPFDEHVK	65	C58+Carbamidomethyl;	4	623.822	-2.6
49	IAFSQYLQQCPFDEHVK	65	C58+Carbamidomethyl;	3	704.007	-5.9
52	SQYLQQCPFDEHVK	65	C58+Carbamidomethyl;	2	889.912	-2.8
52	SQYLQQCPFDEHVK	65	C58+Carbamidomethyl;	3	593.611	-2.4
54	YLQQCPFDEHVK	65	C58+Carbamidomethyl;	3	521.914	-4.2
55	LQQCPFDEHVK	65	C58+Carbamidomethyl;	3	467.56	-2.6
58	CPFDEHVK	65	C58+Carbamidomethyl;	3	344.492	-2.2
59	PFDEHVK	65		2	436.219	-2.3
59	PFDEHVK	65		3	291.149	-2.1
66	LVNELTE	72		1	817.43	-2.1
66	LVNELTEFAK	75		1	1163.63	-2.2
66	LVNELTEFAK	75		2	582.319	-2
66	LVNELTEFAK	75	N68+Deamidated;	2	582.811	-2.1
67	VNELTEFAK	75		1	1050.55	-6.3
67	VNELTEFAK	75		2	525.777	-3.1
68	NELTEFAK	75		1	951.478	-4.8
68	NELTEFAK	75		2	476.243	-3.7
69	ELTEFAK	75		1	837.435	-3.4
69	ELTEFAK	75		2	419.222	-2
70	LTEFAK	75		1	708.393	-2.2
76	TCVADESHAGCEK	88	C77+Carbamidomethyl; C86+-9.03700; C86+Carbamidomethyl;	2	727.78	-3.9
76	TCVADESHAGCEK	88	C77+Carbamidomethyl; C86+Carbamidomethyl;	1	1463.59	-14.2
76	TCVADESHAGCEK	88	C77+Carbamidomethyl; C86+Carbamidomethyl;	2	732.298	-2.2
76	TCVADESHAGCEK	88	C77+Carbamidomethyl; C86+Carbamidomethyl;	3	488.535	-2.1
76	TCVADESHAGCEK	88	C77+Carbamidomethyl; C86+Carbamidomethyl; A84+13.97927;	2	739.288	-3.4
76	TCVADESHAGCEK	88	C77+Carbamidomethyl; C86+Carbamidomethyl; E81+13.97927;	2	739.288	-3.2
76	TCVADESHAGCEK	88	C77+Carbamidomethyl; C86+Carbamidomethyl; H83+-22.03200;	2	721.282	-5.3
76	TCVADESHAGCEK	88	C77+Carbamidomethyl; C86+Carbamidomethyl; H83+-23.01600;	2	720.79	-2.5
76	TCVADESHAGCEK	88	C77+Carbamidomethyl; C86+Carbamidomethyl; S82+13.97927;	2	739.288	-2.6
76	TCVADESHAGCEK	88	C86+Carbamidomethyl; C77+-9.03700; C77+Carbamidomethyl;	2	727.78	-3.9
76	TCVADESHAGCEKSLHTLFGDELCK	100	C77+Carbamidomethyl; C86+Carbamidomethyl; C99+Carbamidomethyl; A79+13.97927;	4	720.317	-2.1
76	TCVADESHAGCEKSLHTLFGDELCK	100	C77+Carbamidomethyl; C86+Carbamidomethyl; C99+Carbamidomethyl; A84+13.97927;	4	720.317	-2.6
76	TCVADESHAGCEKSLHTLFGDELCK	100	C77+Carbamidomethyl; C86+Carbamidomethyl; C99+Carbamidomethyl; E81+13.97927;	4	720.317	-7.4
76	TCVADESHAGCEKSLHTLFGDELCK	100	C77+Carbamidomethyl; C86+Carbamidomethyl; C99+Carbamidomethyl; E87+13.97927;	4	720.317	-2.4
76	TCVADESHAGCEKSLHTLFGDELCK	100	C77+Carbamidomethyl; C86+Carbamidomethyl; C99+Carbamidomethyl; V78+13.97927;	4	720.317	-2.7
77	CVADESHAGCEK	88	C77+Carbamidomethyl; C86+Carbamidomethyl;	2	681.775	-2.6
77	CVADESHAGCEK	88	C77+Carbamidomethyl; C86+Carbamidomethyl;	3	454.852	-2.3
77	CVADESHAGCEK	88	C77+Carbamidomethyl; C86+Carbamidomethyl; C77+Ammonia-loss;	2	673.261	-4.1
78	VADESHAGCEK	88	C86+Carbamidomethyl;	2	601.759	-4.1
79	ADESHAGCEK	88	C86+Carbamidomethyl;	1	1103.44	-6.4
79	ADESHAGCEK	88	C86+Carbamidomethyl;	2	552.225	-7.1
80	DESHAGCEK	88	C86+Carbamidomethyl;	2	516.706	-2.7
89	SLHTLFGDEL	98		2	566.288	-2.1
89	SLHTLFGDELCK	100	C99+-9.03700; C99+Carbamidomethyl;	2	705.832	-2
89	SLHTLFGDELCK	100	C99+Carbamidomethyl;	2	710.351	-2.5
89	SLHTLFGDELCK	100	C99+Carbamidomethyl;	3	473.903	-2
89	SLHTLFGDELCK	100	C99+Carbamidomethyl; H91+-22.03200;	2	699.335	-2.7
89	SLHTLFGDELCK	100	C99+Carbamidomethyl; H91+-23.01600;	2	698.843	-3.1
89	SLHTLFGDELCK	100	C99+Carbamidomethyl; L90+13.97927; S89+13.97927;	2	724.33	-2.1
89	SLHTLFGDELCK	100	C99+Carbamidomethyl; L93+13.97927;	2	717.34	-3.1
89	SLHTLFGDELCK	100	C99+Carbamidomethyl; S89+13.97927;	2	717.34	-2.3
90	LHTLFGDELCK	100	C99+Carbamidomethyl;	2	666.835	-2.5
91	HTLFGDELCK	100	C99+Carbamidomethyl;	2	610.293	-3.6
92	TLFGDELCK	100	C99+Carbamidomethyl;	2	541.763	-2.2
93	LFGDELCK	100	C99+Carbamidomethyl;	2	491.239	-2.3
94	FGDELCK	100	C99+Carbamidomethyl;	1	868.387	-2.2
94	FGDELCK	100	C99+Carbamidomethyl;	2	434.697	-2.2
95	GDELCK	100	C99+Carbamidomethyl;	1	721.319	-2.3
95	GDELCK	100	C99+Carbamidomethyl;	2	361.163	-2.1
101	VASLRETYGDMADCCEK	117	C114+Carbamidomethyl; C115+Carbamidomethyl; M111+Dioxidation;	3	679.617	-2.4
101	VASLRETYGDMADCCEK	117	C114+Carbamidomethyl; C115+Carbamidomethyl; M111+Oxidation;	3	674.285	-2.4
106	ETYGDMADCCEK	117	C114+Carbamidomethyl; C115+Carbamidomethyl;	2	739.765	-2.3
106	ETYGDMADCCEK	117	C114+Carbamidomethyl; C115+Carbamidomethyl; M111+Dioxidation;	2	755.761	-2.1
106	ETYGDMADCCEK	117	C114+Carbamidomethyl; C115+Carbamidomethyl; M111+Dioxidation; E106+Dehydrated;	3	498.173	-2.2
106	ETYGDMADCCEK	117	C114+Carbamidomethyl; C115+Carbamidomethyl; M111+Dioxidation; Y108+Dioxidation; E106+Dehydrated;	2	762.75	-2.7
106	ETYGDMADCCEK	117	C114+Carbamidomethyl; C115+Carbamidomethyl; M111+Oxidation;	2	747.763	-2
106	ETYGDMADCCEK	117	C114+Carbamidomethyl; C115+Carbamidomethyl; M111+Oxidation; E106+Dehydrated;	2	738.758	-2.6
106	ETYGDMADCCEK	117	C114+Carbamidomethyl; C115+Carbamidomethyl; M111+Oxidation; Y108+47.98500; E106+Dehydrated;	2	762.75	-2.1
106	ETYGDMADCCEK	117	C114+Carbamidomethyl; C115+Carbamidomethyl; M111+Oxidation; Y108+Oxidation;	2	755.761	-2
106	ETYGDMADCCEK	117	C114+Carbamidomethyl; C115+Carbamidomethyl; M111+Oxidation; Y108+Oxidation; E106+Dehydrated;	3	498.173	-2.3
106	ETYGDMADCCEKQEPER	122	C114+Carbamidomethyl; C115+Carbamidomethyl;	3	706.612	-3.2
106	ETYGDMADCCEKQEPER	122	C114+Carbamidomethyl; C115+Carbamidomethyl; M111+Dioxidation;	3	717.275	-2.1
106	ETYGDMADCCEKQEPER	122	C114+Carbamidomethyl; C115+Carbamidomethyl; M111+Dioxidation; E106+Dehydrated;	3	711.272	-4.2
106	ETYGDMADCCEKQEPER	122	C114+Carbamidomethyl; C115+Carbamidomethyl; M111+Oxidation;	2	1067.41	-5.2
106	ETYGDMADCCEKQEPER	122	C114+Carbamidomethyl; C115+Carbamidomethyl; M111+Oxidation;	3	711.944	-2.2
106	ETYGDMADCCEKQEPER	122	C114+Carbamidomethyl; C115+Carbamidomethyl; M111+Oxidation; Q118+Deamidated;	3	712.272	-2.4
106	ETYGDMADCCEKQEPER	122	C114+Carbamidomethyl; C115+Carbamidomethyl; M111+Oxidation; Y108+Oxidation;	3	717.275	-2.2
106	ETYGDMADCCEKQEPER	122	C114+Carbamidomethyl; C115+Carbamidomethyl; M111+Oxidation; Y108+Oxidation; E106+Dehydrated;	3	711.272	-2.5
106	ETYGDMADCCEKQEPER	122	C114+Carbamidomethyl; C115+Carbamidomethyl; Y108+47.98500; E106+Dehydrated;	3	716.604	-2.6
106	ETYGDMADCCEKQEPER	122	C114+Carbamidomethyl; C115+Carbamidomethyl; Y108+Oxidation; E106+Dehydrated;	3	705.94	-3.3
106	ETYGDMADCCEKQEPER	122	C115+Carbamidomethyl; C114+-43.03300; C114+Carbamidomethyl;	3	692.268	-2.2
106	ETYGDMADCCEKQEPER	122	C115+Carbamidomethyl; C114+47.98500; C114+Carbamidomethyl; E106+Dehydrated;	3	716.604	-2.1
106	ETYGDMADCCEKQEPERNECFLSHK	130	C114+Carbamidomethyl; C115+Carbamidomethyl; C125+Carbamidomethyl;	4	784.075	-2.3
106	ETYGDMADCCEKQEPERNECFLSHK	130	C114+Carbamidomethyl; C115+Carbamidomethyl; C125+Carbamidomethyl; E106+13.97927;	4	787.57	-3.2
106	ETYGDMADCCEKQEPERNECFLSHK	130	C114+Carbamidomethyl; C115+Carbamidomethyl; C125+Carbamidomethyl; M111+Dioxidation; E106+Dehydrated;	4	787.57	-2.2
106	ETYGDMADCCEKQEPERNECFLSHK	130	C114+Carbamidomethyl; C115+Carbamidomethyl; C125+Carbamidomethyl; M111+Oxidation;	4	788.073	-2.5
106	ETYGDMADCCEKQEPERNECFLSHK	130	C114+Carbamidomethyl; C115+Carbamidomethyl; C125+Carbamidomethyl; M111+Oxidation; N123+Deamidated;	4	788.319	-2.3
106	ETYGDMADCCEKQEPERNECFLSHK	130	C114+Carbamidomethyl; C115+Carbamidomethyl; C125+Carbamidomethyl; M111+Oxidation; N123+Deamidated; E106+Dehydrated;	4	783.817	-2.2
106	ETYGDMADCCEKQEPERNECFLSHK	130	C114+Carbamidomethyl; C115+Carbamidomethyl; C125+Carbamidomethyl; M111+Oxidation; N123+Deamidated; Y108+Oxidation; E106+Dehydrated;	4	787.816	-3
106	ETYGDMADCCEKQEPERNECFLSHK	130	C114+Carbamidomethyl; C115+Carbamidomethyl; C125+Carbamidomethyl; M111+Oxidation; Q118+Deamidated;	4	788.319	-2
106	ETYGDMADCCEKQEPERNECFLSHK	130	C114+Carbamidomethyl; C115+Carbamidomethyl; C125+Carbamidomethyl; M111+Oxidation; Q118+Deamidated; Y108+Oxidation; E106+Dehydrated;	4	787.816	-2.3
106	ETYGDMADCCEKQEPERNECFLSHK	130	C114+Carbamidomethyl; C115+Carbamidomethyl; C125+Carbamidomethyl; Q118+Deamidated;	4	784.321	-2.5
106	ETYGDMADCCEKQEPERNECFLSHK	130	C114+Carbamidomethyl; C115+Carbamidomethyl; C125+Carbamidomethyl; Q118+Deamidated; Y108+Oxidation;	4	788.319	-2.3
106	ETYGDMADCCEKQEPERNECFLSHK	130	C114+Carbamidomethyl; C115+Carbamidomethyl; C125+Carbamidomethyl; Y108+Dioxidation; E106+Dehydrated;	4	787.57	-3
106	ETYGDMADCCEKQEPERNECFLSHKDDSPDLPK	138	C114+Carbamidomethyl; C115+Carbamidomethyl; C125+Carbamidomethyl;	4	1000.92	-2.1
106	ETYGDMADCCEKQEPERNECFLSHKDDSPDLPK	138	C114+Carbamidomethyl; C115+Carbamidomethyl; C125+Carbamidomethyl; E106+13.97927;	4	1004.42	-2.1
106	ETYGDMADCCEKQEPERNECFLSHKDDSPDLPK	138	C114+Carbamidomethyl; C115+Carbamidomethyl; C125+Carbamidomethyl; K117+-1.03200;	4	1000.67	-2.4
106	ETYGDMADCCEKQEPERNECFLSHKDDSPDLPK	138	C114+Carbamidomethyl; C115+Carbamidomethyl; C125+Carbamidomethyl; M111+33.96900; E106+Dehydrated;	4	1004.91	-2.2
106	ETYGDMADCCEKQEPERNECFLSHKDDSPDLPK	138	C114+Carbamidomethyl; C115+Carbamidomethyl; C125+Carbamidomethyl; M111+Dioxidation;	4	1008.92	-2
106	ETYGDMADCCEKQEPERNECFLSHKDDSPDLPK	138	C114+Carbamidomethyl; C115+Carbamidomethyl; C125+Carbamidomethyl; M111+Dioxidation; E106+Dehydrated;	4	1004.42	-3.2
106	ETYGDMADCCEKQEPERNECFLSHKDDSPDLPK	138	C114+Carbamidomethyl; C115+Carbamidomethyl; C125+Carbamidomethyl; M111+Oxidation;	4	1004.92	-2
106	ETYGDMADCCEKQEPERNECFLSHKDDSPDLPK	138	C114+Carbamidomethyl; C115+Carbamidomethyl; C125+Carbamidomethyl; M111+Oxidation; E106+Dehydrated;	4	1000.42	-2.2
106	ETYGDMADCCEKQEPERNECFLSHKDDSPDLPK	138	C114+Carbamidomethyl; C115+Carbamidomethyl; C125+Carbamidomethyl; M111+Oxidation; N123+Deamidated;	4	1005.17	-2.3
106	ETYGDMADCCEKQEPERNECFLSHKDDSPDLPK	138	C114+Carbamidomethyl; C115+Carbamidomethyl; C125+Carbamidomethyl; M111+Oxidation; N123+Deamidated; E106+Dehydrated;	4	1000.67	-2.4
106	ETYGDMADCCEKQEPERNECFLSHKDDSPDLPK	138	C114+Carbamidomethyl; C115+Carbamidomethyl; C125+Carbamidomethyl; M111+Oxidation; N123+Deamidated; Y108+Oxidation; E106+Dehydrated;	4	1004.66	-2.6
106	ETYGDMADCCEKQEPERNECFLSHKDDSPDLPK	138	C114+Carbamidomethyl; C115+Carbamidomethyl; C125+Carbamidomethyl; M111+Oxidation; P120+18.01100; E106+Dehydrated;	4	1004.92	-2.2
106	ETYGDMADCCEKQEPERNECFLSHKDDSPDLPK	138	C114+Carbamidomethyl; C115+Carbamidomethyl; C125+Carbamidomethyl; M111+Oxidation; Q118+Deamidated;	4	1005.17	-2
106	ETYGDMADCCEKQEPERNECFLSHKDDSPDLPK	138	C114+Carbamidomethyl; C115+Carbamidomethyl; C125+Carbamidomethyl; M111+Oxidation; Q118+Deamidated; E106+Dehydrated;	4	1000.67	-2.1
106	ETYGDMADCCEKQEPERNECFLSHKDDSPDLPK	138	C114+Carbamidomethyl; C115+Carbamidomethyl; C125+Carbamidomethyl; M111+Oxidation; Q118+Deamidated; Y108+Oxidation; E106+Dehydrated;	4	1004.66	-2.2
106	ETYGDMADCCEKQEPERNECFLSHKDDSPDLPK	138	C114+Carbamidomethyl; C115+Carbamidomethyl; C125+Carbamidomethyl; M111+Oxidation; Y108+Oxidation; E106+Dehydrated;	4	1004.42	-2.2
106	ETYGDMADCCEKQEPERNECFLSHKDDSPDLPK	138	C114+Carbamidomethyl; C115+Carbamidomethyl; C125+Carbamidomethyl; N123+Deamidated; Q118+Deamidated;	4	1001.42	-2.6
106	ETYGDMADCCEKQEPERNECFLSHKDDSPDLPK	138	C114+Carbamidomethyl; C115+Carbamidomethyl; C125+Carbamidomethyl; N123+Deamidated; Y108+Oxidation;	4	1005.17	-2.3
106	ETYGDMADCCEKQEPERNECFLSHKDDSPDLPK	138	C114+Carbamidomethyl; C115+Carbamidomethyl; C125+Carbamidomethyl; N123+Deamidated; Y108+Oxidation; E106+Dehydrated;	4	1000.67	-3.1
106	ETYGDMADCCEKQEPERNECFLSHKDDSPDLPK	138	C114+Carbamidomethyl; C115+Carbamidomethyl; C125+Carbamidomethyl; P120+18.01100; Q118+Deamidated; E106+Dehydrated;	4	1001.17	-2.6
106	ETYGDMADCCEKQEPERNECFLSHKDDSPDLPK	138	C114+Carbamidomethyl; C115+Carbamidomethyl; C125+Carbamidomethyl; Q118+Deamidated;	4	1001.17	-2.1
106	ETYGDMADCCEKQEPERNECFLSHKDDSPDLPK	138	C114+Carbamidomethyl; C115+Carbamidomethyl; C125+Carbamidomethyl; Q118+Deamidated; Y108+Oxidation;	4	1005.17	-2
106	ETYGDMADCCEKQEPERNECFLSHKDDSPDLPK	138	C114+Carbamidomethyl; C115+Carbamidomethyl; C125+Carbamidomethyl; Q118+Deamidated; Y108+Oxidation; E106+Dehydrated;	4	1000.67	-2.1
106	ETYGDMADCCEKQEPERNECFLSHKDDSPDLPK	138	C114+Carbamidomethyl; C115+Carbamidomethyl; C125+Carbamidomethyl; Y108+Oxidation;	4	1004.92	-2
106	ETYGDMADCCEKQEPERNECFLSHKDDSPDLPK	138	C115+Carbamidomethyl; C125+Carbamidomethyl; C114+47.98500; C114+Carbamidomethyl; N123+Deamidated; E106+Dehydrated;	4	1008.66	-2.2
109	GDMADCCEK	117	C114+Carbamidomethyl; C115+Carbamidomethyl; M111+Oxidation;	2	551.186	-2.1
118	QEPERNECFLSHK	130	C125+Carbamidomethyl;	2	837.389	-2.3
118	QEPERNECFLSHK	130	C125+Carbamidomethyl;	3	558.595	-2
118	QEPERNECFLSHK	130	C125+Carbamidomethyl;	4	419.198	-2.1
118	QEPERNECFLSHK	130	C125+Carbamidomethyl; E124+13.97927; Q118+Ammonia-loss;	3	557.58	-2
118	QEPERNECFLSHK	130	C125+Carbamidomethyl; N123+Deamidated;	3	558.923	-2.3
118	QEPERNECFLSHK	130	C125+Carbamidomethyl; Q118+Ammonia-loss;	2	828.876	-2.5
118	QEPERNECFLSHK	130	C125+Carbamidomethyl; Q118+Ammonia-loss;	3	552.92	-2
118	QEPERNECFLSHKDDSPDLPK	138	C125+-43.03300; C125+Carbamidomethyl;	4	625.289	-2.9
118	QEPERNECFLSHKDDSPDLPK	138	C125+-43.03300; C125+Carbamidomethyl; N123+Deamidated;	4	625.535	-2.9
118	QEPERNECFLSHKDDSPDLPK	138	C125+-43.03300; C125+Carbamidomethyl; Q118+Ammonia-loss;	3	827.708	-3.7
118	QEPERNECFLSHKDDSPDLPK	138	C125+47.98500; C125+Carbamidomethyl;	3	863.723	-3.4
118	QEPERNECFLSHKDDSPDLPK	138	C125+47.98500; C125+Carbamidomethyl;	4	648.044	-2.4
118	QEPERNECFLSHKDDSPDLPK	138	C125+47.98500; C125+Carbamidomethyl; Q118+Ammonia-loss;	3	858.047	-2.7
118	QEPERNECFLSHKDDSPDLPK	138	C125+47.98500; C125+Carbamidomethyl; Q118+Ammonia-loss;	4	643.787	-2.2
118	QEPERNECFLSHKDDSPDLPK	138	C125+-9.03700; C125+Carbamidomethyl;	3	844.715	-2.2
118	QEPERNECFLSHKDDSPDLPK	138	C125+-9.03700; C125+Carbamidomethyl; Q118+Ammonia-loss;	3	839.04	-2.7
118	QEPERNECFLSHKDDSPDLPK	138	C125+Carbamidomethyl;	2	1271.09	-4
118	QEPERNECFLSHKDDSPDLPK	138	C125+Carbamidomethyl;	3	847.728	-2
118	QEPERNECFLSHKDDSPDLPK	138	C125+Carbamidomethyl;	4	636.048	-2
118	QEPERNECFLSHKDDSPDLPK	138	C125+Carbamidomethyl; E119+13.97927;	3	852.388	-2.7
118	QEPERNECFLSHKDDSPDLPK	138	C125+Carbamidomethyl; E119+13.97927;	4	639.543	-2.2
118	QEPERNECFLSHKDDSPDLPK	138	C125+Carbamidomethyl; E119+13.97927; E121+13.97927;	3	857.047	-3
118	QEPERNECFLSHKDDSPDLPK	138	C125+Carbamidomethyl; E119+13.97927; S128+13.97927; Q118+Ammonia-loss;	4	638.781	-6.3
118	QEPERNECFLSHKDDSPDLPK	138	C125+Carbamidomethyl; E121+13.97927;	3	852.388	-2
118	QEPERNECFLSHKDDSPDLPK	138	C125+Carbamidomethyl; E121+13.97927;	4	639.543	-2.6
118	QEPERNECFLSHKDDSPDLPK	138	C125+Carbamidomethyl; E121+13.97927; S128+13.97927;	3	857.047	-4.6
118	QEPERNECFLSHKDDSPDLPK	138	C125+Carbamidomethyl; E121+13.97927; S128+13.97927;	4	643.037	-3.1
118	QEPERNECFLSHKDDSPDLPK	138	C125+Carbamidomethyl; E121+13.97927; S128+13.97927; Q118+Ammonia-loss;	4	638.781	-7.5
118	QEPERNECFLSHKDDSPDLPK	138	C125+Carbamidomethyl; E124+13.97927;	4	639.543	-5.3
118	QEPERNECFLSHKDDSPDLPK	138	C125+Carbamidomethyl; E124+13.97927; Q118+Ammonia-loss;	4	635.286	-6.7
118	QEPERNECFLSHKDDSPDLPK	138	C125+Carbamidomethyl; H129+-22.03200; N123+Deamidated; Q118+Deamidated;	4	631.032	-2.7
118	QEPERNECFLSHKDDSPDLPK	138	C125+Carbamidomethyl; K130+-1.03200;	3	847.384	-2.7
118	QEPERNECFLSHKDDSPDLPK	138	C125+Carbamidomethyl; K130+-1.03200;	4	635.79	-2.5
118	QEPERNECFLSHKDDSPDLPK	138	C125+Carbamidomethyl; K130+-1.03200; N123+Deamidated;	4	636.036	-2.7
118	QEPERNECFLSHKDDSPDLPK	138	C125+Carbamidomethyl; K130+-1.03200; Q118+Ammonia-loss;	4	631.533	-2.8
118	QEPERNECFLSHKDDSPDLPK	138	C125+Carbamidomethyl; L127+13.97927;	3	852.388	-2.1
118	QEPERNECFLSHKDDSPDLPK	138	C125+Carbamidomethyl; L127+13.97927;	4	639.543	-3.1
118	QEPERNECFLSHKDDSPDLPK	138	C125+Carbamidomethyl; L127+13.97927; Q118+Ammonia-loss;	3	846.712	-4.4
118	QEPERNECFLSHKDDSPDLPK	138	C125+Carbamidomethyl; L127+13.97927; S128+13.97927;	3	857.047	-2.2
118	QEPERNECFLSHKDDSPDLPK	138	C125+Carbamidomethyl; N123+Deamidated;	2	1271.58	-9.7
118	QEPERNECFLSHKDDSPDLPK	138	C125+Carbamidomethyl; N123+Deamidated;	3	848.056	-3
118	QEPERNECFLSHKDDSPDLPK	138	C125+Carbamidomethyl; N123+Deamidated;	4	636.294	-2.1
118	QEPERNECFLSHKDDSPDLPK	138	C125+Carbamidomethyl; N123+Deamidated; P120+18.01100;	4	640.797	-3.2
118	QEPERNECFLSHKDDSPDLPK	138	C125+Carbamidomethyl; N123+Deamidated; Q118+Ammonia-loss;	4	632.037	-2.3
118	QEPERNECFLSHKDDSPDLPK	138	C125+Carbamidomethyl; N123+Deamidated; Q118+Deamidated; Q118+Ammonia-loss;	3	842.708	-2.1
118	QEPERNECFLSHKDDSPDLPK	138	C125+Carbamidomethyl; N123+Deamidated; R122+-43.05300;	4	625.53	-2.9
118	QEPERNECFLSHKDDSPDLPK	138	C125+Carbamidomethyl; P120+18.01100;	3	853.731	-2.3
118	QEPERNECFLSHKDDSPDLPK	138	C125+Carbamidomethyl; P120+18.01100;	4	640.55	-2.3
118	QEPERNECFLSHKDDSPDLPK	138	C125+Carbamidomethyl; P120+18.01100; Q118+Ammonia-loss;	3	848.056	-3.4
118	QEPERNECFLSHKDDSPDLPK	138	C125+Carbamidomethyl; P120+18.01100; Q118+Ammonia-loss;	4	636.294	-4.9
118	QEPERNECFLSHKDDSPDLPK	138	C125+Carbamidomethyl; Q118+13.88086; Q118+Ammonia-loss;	4	635.261	-2.7
118	QEPERNECFLSHKDDSPDLPK	138	C125+Carbamidomethyl; Q118+Ammonia-loss;	3	842.052	-2.1
118	QEPERNECFLSHKDDSPDLPK	138	C125+Carbamidomethyl; Q118+Ammonia-loss;	4	631.791	-2
118	QEPERNECFLSHKDDSPDLPK	138	C125+Carbamidomethyl; Q118+Deamidated;	3	848.056	-2.2
118	QEPERNECFLSHKDDSPDLPK	138	C125+Carbamidomethyl; Q118+Deamidated;	4	636.294	-2.5
118	QEPERNECFLSHKDDSPDLPK	138	C125+Carbamidomethyl; Q118+Deamidated; Q118+Ammonia-loss;	3	842.38	-2.1
118	QEPERNECFLSHKDDSPDLPK	138	C125+Carbamidomethyl; R122+-43.05300;	4	625.284	-2.5
118	QEPERNECFLSHKDDSPDLPK	138	C125+Carbamidomethyl; R122+-43.05300; Q118+Ammonia-loss;	3	827.701	-4.5
118	QEPERNECFLSHKDDSPDLPK	138	C125+Carbamidomethyl; S128+13.97927;	3	852.388	-2.8
118	QEPERNECFLSHKDDSPDLPK	138	C125+Carbamidomethyl; S128+13.97927;	4	639.543	-3.4
118	QEPERNECFLSHKDDSPDLPK	138	C125+Carbamidomethyl; S128+13.97927; Q118+Ammonia-loss;	3	846.712	-2.1
118	QEPERNECFLSHKDDSPDLPK	138	C125+Carbamidomethyl; S133+13.97927; Q118+Ammonia-loss;	3	846.712	-3.6
118	QEPERNECFLSHKDDSPDLPK	138	C125+Carbamidomethyl; P120+13.97927;	3	852.388	-2.6
118	QEPERNECFLSHKDDSPDLPK	138	C125+Carbamidomethyl; P120+13.97927;	4	639.543	-2.3
118	QEPERNECFLSHKDDSPDLPK	138	C125+Carbamidomethyl; N123+Deamidated; P120+-30.01056; Q118+Deamidated;	4	629.037	-2.2
118	QEPERNECFLSHKDDSPDLPK	138	C125+Carbamidomethyl; P120+13.97927; Q118+Ammonia-loss;	3	846.712	-2.2
118	QEPERNECFLSHKDDSPDLPK	138	C125+Carbamidomethyl; P120+13.97927; Q118+Ammonia-loss;	4	635.286	-2.5
118	QEPERNECFLSHKDDSPDLPK	138	C125+Carbamidomethyl; P134+13.97927;	3	852.388	-2.8
118	QEPERNECFLSHKDDSPDLPK	138	C125+Carbamidomethyl; P134+13.97927;	4	639.543	-3
118	QEPERNECFLSHKDDSPDLPK	138	C125+Carbamidomethyl; N123+Deamidated; P120+-30.01056; Q118+Deamidated; Q118+Ammonia-loss;	3	832.705	-4.3
118	QEPERNECFLSHKDDSPDLPK	138	C125+Carbamidomethyl; N123+Deamidated; P120+-30.01056; Q118+Deamidated; Q118+Ammonia-loss;	4	624.78	-4.5
118	QEPERNECFLSHKDDSPDLPK	138	C125+Carbamidomethyl; K130+-1.03163;	4	635.79	-3
118	QEPERNECFLSHKDDSPDLPK	138	C125+Carbamidomethyl; P120+-30.01056;	4	628.545	-2.7
118	QEPERNECFLSHKDDSPDLPK	138	C125+Carbamidomethyl; P120+-30.01056; Q118+Deamidated;	4	628.791	-2.5
118	QEPERNECFLSHKDD	132	C125+Carbamidomethyl;	3	635.28	-2.2
119	EPERNECFLSHKDDSPDLPK	138	C125+Carbamidomethyl;	4	604.033	-2.2
120	PERNECFLSHK	130	C125+Carbamidomethyl;	2	708.838	-2.3
120	PERNECFLSHK	130	C125+Carbamidomethyl;	3	472.895	-2
120	PERNECFLSHKDDSPDLPK	138	C125+Carbamidomethyl;	3	762.027	-2.5
120	PERNECFLSHKDDSPDLPK	138	C125+Carbamidomethyl;	4	571.772	-2.3
121	ERNECFLSHKDDSPDLPK	138	C125+Carbamidomethyl;	4	547.509	-5.5
123	NECFLSHK	130	C125+Carbamidomethyl;	2	517.74	-2
123	NECFLSHK	130	C125+Carbamidomethyl;	3	345.496	-2.1
123	NECFLSHK	130	C125+Carbamidomethyl; N123+Deamidated;	2	518.232	-3.7
123	NECFLSHKDDSPDLPK	138	C125+-43.03300; C125+Carbamidomethyl;	3	620.284	-2.6
123	NECFLSHKDDSPDLPK	138	C125+47.98500; C125+Carbamidomethyl;	3	650.624	-3.5
123	NECFLSHKDDSPDLPK	138	C125+-9.03700; C125+Carbamidomethyl;	3	631.616	-7.5
123	NECFLSHKDDSPDLPK	138	C125+Carbamidomethyl;	2	951.439	-4
123	NECFLSHKDDSPDLPK	138	C125+Carbamidomethyl;	3	634.629	-2
123	NECFLSHKDDSPDLPK	138	C125+Carbamidomethyl;	4	476.223	-2
123	NECFLSHKDDSPDLPK	138	C125+Carbamidomethyl; E124+13.97927;	3	639.288	-2.2
123	NECFLSHKDDSPDLPK	138	C125+Carbamidomethyl; E124+13.97927;	4	479.718	-2.5
123	NECFLSHKDDSPDLPK	138	C125+Carbamidomethyl; E124+13.97927; L127+13.97927;	3	643.948	-3.5
123	NECFLSHKDDSPDLPK	138	C125+Carbamidomethyl; E124+13.97927; S128+13.97927;	3	643.948	-3.8
123	NECFLSHKDDSPDLPK	138	C125+Carbamidomethyl; H129+-22.03200;	3	627.285	-2.2
123	NECFLSHKDDSPDLPK	138	C125+Carbamidomethyl; H129+-23.01600; N123+Deamidated;	3	627.284	-3.4
123	NECFLSHKDDSPDLPK	138	C125+Carbamidomethyl; L127+13.97927;	2	958.428	-3
123	NECFLSHKDDSPDLPK	138	C125+Carbamidomethyl; L127+13.97927;	4	479.718	-2.4
123	NECFLSHKDDSPDLPK	138	C125+Carbamidomethyl; L127+13.97927; S128+13.97927;	3	643.948	-2.6
123	NECFLSHKDDSPDLPK	138	C125+Carbamidomethyl; N123+Deamidated;	3	634.957	-6.7
123	NECFLSHKDDSPDLPK	138	C125+Carbamidomethyl; N123+Deamidated;	4	476.469	-2
123	NECFLSHKDDSPDLPK	138	C125+Carbamidomethyl; S128+13.97927;	2	958.428	-6.7
123	NECFLSHKDDSPDLPK	138	C125+Carbamidomethyl; S128+13.97927;	3	639.288	-2.3
123	NECFLSHKDDSPDLPK	138	C125+Carbamidomethyl; P134+13.97927;	2	958.428	-2.7
123	NECFLSHKDDSPDLPK	138	C125+Carbamidomethyl; P134+13.97927;	3	639.288	-2.4
123	NECFLSH	129	C125+Carbamidomethyl;	2	453.693	-2.1
124	ECFLSHK	130	C125+Carbamidomethyl;	2	460.719	-2.1
124	ECFLSHK	130	C125+Carbamidomethyl; E124+Dehydrated;	2	451.713	-2.6
124	ECFLSHKDDSPDLPK	138	C125+Carbamidomethyl;	3	596.614	-2
124	ECFLSHKDDSPDLPK	138	C125+Carbamidomethyl;	4	447.713	-2.1
124	ECFLSHKDDSPDLPK	138	C125+Carbamidomethyl; E124+Dehydrated;	3	590.611	-3.4
125	CFLSHKDDSPDLPK	138	C125+Carbamidomethyl;	3	553.6	-2
126	FLSHKDDSPDLPK	138		3	500.256	-2.1
126	FLSHKDDSPDLPK	138		4	375.444	-2.1
127	LSHKDDSPDLPK	138		3	451.234	-2.6
127	LSHKDDSPDLPK	138		4	338.677	-2.6
128	SHKDDSPDLPK	138		2	619.804	-2.2
128	SHKDDSPDLPK	138		3	413.539	-2
129	HKDDSPDLPK	138		3	384.528	-2.8
130	KDDSPDLPK	138		2	507.759	-2.2
131	DDSPDLPK	138		1	886.415	-2.1
131	DDSPDLPK	138		2	443.711	-2.1
132	DSPDLPK	138		1	771.388	-3
132	DSPDLPK	138		2	386.198	-2.1
133	SPDLPK	138		1	656.361	-2.1
133	SPDLPK	138		2	328.685	-2.9
138	KLKPDPNTLCDEFK	151	C147+Carbamidomethyl;	3	568.959	-2.1
138	KLKPDPNTLCDEFK	151	C147+Carbamidomethyl;	4	426.971	-2.2
138	KLKPDPNTLCDEFKADEK	155	C147+Carbamidomethyl;	3	716.693	-2
138	KLKPDPNTLCDEFKADEK	155	C147+Carbamidomethyl;	4	537.772	-2.1
139	LKPDPNTL	146		2	449.256	-2.4
139	LKPDPNTLCDEF	150	C147+Carbamidomethyl;	2	724.84	-2.1
139	LKPDPNTLCDEFK	151	C147+-9.03700; C147+Carbamidomethyl;	2	784.369	-3.3
139	LKPDPNTLCDEFK	151	C147+Carbamidomethyl;	2	788.888	-2.1
139	LKPDPNTLCDEFK	151	C147+Carbamidomethyl;	3	526.261	-2
139	LKPDPNTLCDEFK	151	C147+Carbamidomethyl; K140+-1.03200;	2	788.372	-2.2
139	LKPDPNTLCDEFK	151	C147+Carbamidomethyl; L139+13.97927;	2	795.877	-2.2
139	LKPDPNTLCDEFK	151	C147+Carbamidomethyl; L146+13.97927;	3	530.921	-2.1
139	LKPDPNTLCDEFK	151	C147+Carbamidomethyl; N144+Deamidated;	2	789.38	-3
139	LKPDPNTLCDEFK	151	C147+Carbamidomethyl; N144+Deamidated;	3	526.589	-2.3
139	LKPDPNTLCDEFK	151	C147+Carbamidomethyl; K140+-1.03163;	2	788.372	-3.1
139	LKPDPNTLCDEFK	151	C147+Carbamidomethyl; P141+13.97927;	2	795.877	-3.8
139	LKPDPNTLCDEFKAD	153	C147+Carbamidomethyl;	3	588.282	-2.4
139	LKPDPNTLCDEFKADEK	155	C147+-9.03700; C147+Carbamidomethyl;	3	670.983	-2.2
139	LKPDPNTLCDEFKADEK	155	C147+Carbamidomethyl;	2	1010.49	-2
139	LKPDPNTLCDEFKADEK	155	C147+Carbamidomethyl;	3	673.995	-2
139	LKPDPNTLCDEFKADEK	155	C147+Carbamidomethyl;	4	505.748	-2
139	LKPDPNTLCDEFKADEK	155	C147+Carbamidomethyl; K140+-1.03200;	3	673.651	-2.6
139	LKPDPNTLCDEFKADEK	155	C147+Carbamidomethyl; L139+13.97927;	3	678.655	-2.3
139	LKPDPNTLCDEFKADEK	155	C147+Carbamidomethyl; L146+13.97927;	3	678.655	-2.1
139	LKPDPNTLCDEFKADEK	155	C147+Carbamidomethyl; L146+13.97927;	4	509.243	-2.8
139	LKPDPNTLCDEFKADEK	155	C147+Carbamidomethyl; N144+Deamidated;	3	674.323	-2.1
139	LKPDPNTLCDEFKADEK	155	C147+Carbamidomethyl; N144+Deamidated;	4	505.994	-2.2
139	LKPDPNTLCDEFKADEK	155	C147+Carbamidomethyl; P143+13.97927;	3	678.655	-2.2
139	LKPDPNTLCDEFKADEK	155	C147+Carbamidomethyl; P143+13.97927;	4	509.243	-2.2
139	LKPDPNTLCDEFKADEK	155	C147+Carbamidomethyl; K140+-1.03163;	3	673.651	-2.6
139	LKPDPNTLCDEFKADEKK	156	C147+-9.03700; C147+Carbamidomethyl;	4	535.513	-5.1
139	LKPDPNTLCDEFKADEKK	156	C147+Carbamidomethyl;	3	716.693	-2.1
139	LKPDPNTLCDEFKADEKK	156	C147+Carbamidomethyl;	4	537.772	-2.1
139	LKPDPNTLCDEFKADEKK	156	C147+Carbamidomethyl; K140+-1.03200;	4	537.514	-5.9
139	LKPDPNTLCDEFKADEKK	156	C147+Carbamidomethyl; L146+13.97927;	4	541.267	-2.3
139	LKPDPNTLCDEFKADEKK	156	C147+Carbamidomethyl; N144+Deamidated;	3	717.021	-2.1
139	LKPDPNTLCDEFKADEKK	156	C147+Carbamidomethyl; N144+Deamidated;	4	538.018	-3
139	LKPDPNTLCDEFKADEKK	156	C147+Carbamidomethyl; P143+13.97927;	4	541.267	-2.1
140	KPDPNTLCDEFK	151	C147+Carbamidomethyl;	2	732.346	-6.8
140	KPDPNTLCDEFKADEK	155	C147+Carbamidomethyl;	3	636.3	-9.8
141	PDPNTLCDEFK	151	C147+Carbamidomethyl;	2	668.298	-4.3
141	PDPNTLCDEFKADEK	155	C147+Carbamidomethyl;	2	889.899	-3.7
141	PDPNTLCDEFKADEK	155	C147+Carbamidomethyl;	3	593.602	-2.5
143	PNTLCDEFKADEK	155	C147+Carbamidomethyl;	2	783.859	-7.4
143	PNTLCDEFKADEK	155	C147+Carbamidomethyl;	3	522.909	-2.1
143	PNTLCDEFKADEKK	156	C147+Carbamidomethyl;	4	424.457	-2.1
144	NTLCDEFKADEK	155	C147+Carbamidomethyl;	2	735.333	-3.3
145	TLCDEFKADEK	155	C147+Carbamidomethyl;	2	678.311	-2.1
145	TLCDEFKADEK	155	C147+Carbamidomethyl;	3	452.543	-2.1
145	TLCDEFKADEKK	156	C147+Carbamidomethyl;	2	742.359	-6.4
146	LCDEFKADEK	155	C147+Carbamidomethyl;	2	627.787	-2.5
146	LCDEFKADEKK	156	C147+Carbamidomethyl;	2	691.835	-5.5
147	CDEFKADEK	155	C147+Carbamidomethyl;	2	571.245	-4.1
148	DEFKADEK	155		2	491.23	-3.4
148	DEFKADEKK	156		2	555.278	-3
161	YLYEIAR	167		1	927.493	-2.4
161	YLYEIAR	167		2	464.251	-2.2
161	YLYEIAR	167	E164+13.97927;	2	471.24	-2.4
161	YLYEIAR	167	L162+13.97927;	2	471.24	-2
161	YLYEIAR	167	Y161+Dioxidation;	2	480.246	-2.1
161	YLYEIAR	167	Y163+Oxidation;	2	472.248	-2.2
161	YLYEIARR	168		2	542.301	-2.2
161	YLYEIARR	168		3	361.87	-2.1
162	LYEIAR	167		1	764.43	-2.1
162	LYEIAR	167		2	382.719	-2.1
168	RHPYFYAPEL	177		3	431.553	-2.2
168	RHPYFYAPELL	178		2	703.367	-2
168	RHPYFYAPELL	178		3	469.247	-2.9
168	RHPYFYAPELLYYAN	182		3	639.65	-2.6
168	RHPYFYAPELLYYANK	183		3	682.348	-2.6
168	RHPYFYAPELLYYANK	183		4	512.013	-2.1
168	RHPYFYAPELLYYANK	183	A174+13.97927;	3	687.008	-2.1
168	RHPYFYAPELLYYANK	183	A174+13.97927; R168+13.97927;	3	691.667	-5
168	RHPYFYAPELLYYANK	183	E176+13.97927;	3	687.008	-2.2
168	RHPYFYAPELLYYANK	183	H169+-22.03200;	3	675.004	-2.6
168	RHPYFYAPELLYYANK	183	H169+-23.01600;	3	674.676	-2.5
168	RHPYFYAPELLYYANK	183	L177+13.97927;	3	687.008	-2.4
168	RHPYFYAPELLYYANK	183	R168+13.97927;	3	687.008	-6.2
168	RHPYFYAPELLYYANK	183	Y171+47.98500;	3	698.343	-2.3
168	RHPYFYAPELLYYANK	183	Y171+Dioxidation;	3	693.011	-2.1
168	RHPYFYAPELLYYANK	183	Y173+Oxidation;	3	687.68	-2.4
168	RHPYFYAPELLYYANK	183	Y179+Oxidation;	3	687.679	-3.9
168	RHPYFYAPELLYYANK	183	Y180+Oxidation;	3	687.68	-2.2
168	RHPYFYAPELLYYANK	183	P175+13.97927;	3	687.008	-3.2
168	RHPYFYAPELLYYANK	183	P175+13.97927;	4	515.508	-2.1
168	RHPYFYAPELLYYANK	183	P170+13.97927;	3	687.008	-4.5
168	RHPYFYAPELLYY	180		3	577.956	-3.7
169	HPYFYAPEL	177		2	568.774	-2.9
169	HPYFYAPELL	178		2	625.317	-2.1
169	HPYFYAPELLY	179		2	706.848	-2.5
169	HPYFYAPELLYY	180		2	788.38	-2.2
169	HPYFYAPELLYYAN	182		2	880.92	-2.2
169	HPYFYAPELLYYANK	183		2	944.967	-2.1
169	HPYFYAPELLYYANK	183		3	630.314	-2
169	HPYFYAPELLYYANK	183	A174+13.97927;	2	951.957	-3.8
169	HPYFYAPELLYYANK	183	A174+13.97927;	3	634.974	-6.2
169	HPYFYAPELLYYANK	183	E176+13.97927;	3	634.974	-2.1
169	HPYFYAPELLYYANK	183	E176+13.97927; L177+13.97927; L178+13.97927;	3	644.294	-2.6
169	HPYFYAPELLYYANK	183	H169+-22.03200;	2	933.951	-3.8
169	HPYFYAPELLYYANK	183	H169+-23.01600;	2	933.459	-6.1
169	HPYFYAPELLYYANK	183	L177+13.97927;	3	634.974	-2.2
169	HPYFYAPELLYYANK	183	L178+13.97927;	3	634.974	-2.3
169	HPYFYAPELLYYANK	183	Y171+47.98500;	2	968.96	-3.5
169	HPYFYAPELLYYANK	183	Y171+Dioxidation;	2	960.962	-3.9
169	HPYFYAPELLYYANK	183	Y171+Dioxidation;	3	640.977	-2.8
169	HPYFYAPELLYYANK	183	Y171+Oxidation;	3	635.646	-2.8
169	HPYFYAPELLYYANK	183	Y171+Oxidation; Y173+Oxidation;	3	640.977	-2.7
169	HPYFYAPELLYYANK	183	Y173+Dioxidation;	3	640.978	-2
169	HPYFYAPELLYYANK	183	Y173+Oxidation;	3	635.646	-2.5
169	HPYFYAPELLYYANK	183	Y179+Dioxidation;	3	640.978	-2.1
169	HPYFYAPELLYYANK	183	Y179+Oxidation;	3	635.646	-3.7
169	HPYFYAPELLYYANK	183	Y180+Oxidation;	3	635.646	-5.3
169	HPYFYAPELLYYANK	183	P175+13.97927;	3	634.974	-2.2
170	PYFYAPELLYYANK	183		2	876.438	-3.8
170	PYFYAPELLYYANK	183		3	584.628	-2.1
171	YFYAPELLYYANK	183		2	827.911	-3.4
171	YFYAPELLYYANK	183		3	552.277	-2.2
172	FYAPELLYYANK	183		2	746.38	-2
172	FYAPELLYYANK	183		3	497.922	-2
173	YAPELLYYANK	183		2	672.846	-5.2
174	APELLYYANK	183		2	591.314	-2.8
175	PELLYYANK	183		2	555.795	-2.4
184	YNGVFQECCQAEDK	197	C191+Carbamidomethyl; C192+-9.03700; C192+Carbamidomethyl;	2	869.838	-2.9
184	YNGVFQECCQAEDK	197	C191+Carbamidomethyl; C192+Carbamidomethyl;	2	874.356	-2.2
184	YNGVFQECCQAEDK	197	C191+Carbamidomethyl; C192+Carbamidomethyl;	3	583.24	-2.1
184	YNGVFQECCQAEDK	197	C191+Carbamidomethyl; C192+Carbamidomethyl; E190+13.97927;	2	881.346	-2
184	YNGVFQECCQAEDK	197	C191+Carbamidomethyl; C192+Carbamidomethyl; E190+13.97927;	3	587.9	-2.2
184	YNGVFQECCQAEDK	197	C191+Carbamidomethyl; C192+Carbamidomethyl; N185+Deamidated;	2	874.848	-4.3
184	YNGVFQECCQAEDK	197	C191+Carbamidomethyl; C192+Carbamidomethyl; N185+Deamidated;	3	583.568	-2.1
184	YNGVFQECCQAEDK	197	C191+Carbamidomethyl; C192+Carbamidomethyl; N185+Deamidated; Q189+Deamidated;	3	583.896	-2.8
184	YNGVFQECCQAEDK	197	C191+Carbamidomethyl; C192+Carbamidomethyl; Q189+Deamidated;	2	874.848	-3.6
184	YNGVFQECCQAEDK	197	C191+Carbamidomethyl; C192+Carbamidomethyl; Q189+Deamidated;	3	583.568	-3
184	YNGVFQECCQAEDK	197	C191+Carbamidomethyl; C192+Carbamidomethyl; Q189+Deamidated; Y184+Oxidation;	2	882.846	-2.6
184	YNGVFQECCQAEDK	197	C191+Carbamidomethyl; C192+Carbamidomethyl; Q193+Deamidated; Y184+Oxidation;	2	882.846	-2.8
184	YNGVFQECCQAEDK	197	C191+Carbamidomethyl; C192+Carbamidomethyl; V187+13.97927;	2	881.346	-2.3
184	YNGVFQECCQAEDK	197	C191+Carbamidomethyl; C192+Carbamidomethyl; Y184+47.98500;	2	898.349	-6.2
184	YNGVFQECCQAEDK	197	C191+Carbamidomethyl; C192+Carbamidomethyl; Y184+Dioxidation;	2	890.351	-2.1
184	YNGVFQECCQAEDK	197	C191+Carbamidomethyl; C192+Carbamidomethyl; Y184+Oxidation;	2	882.354	-2.6
184	YNGVFQECCQAEDK	197	C192+Carbamidomethyl; C191+-43.03300; C191+Carbamidomethyl;	2	852.84	-2.1
184	YNGVFQECCQAEDK	197	C192+Carbamidomethyl; C191+-9.03700; C191+Carbamidomethyl;	2	869.838	-2.3
184	YNGVFQECCQAEDKGACLLPK	204	C191+Carbamidomethyl; C192+Carbamidomethyl; C200+Carbamidomethyl;	2	1244.06	-8.2
184	YNGVFQECCQAEDKGACLLPK	204	C191+Carbamidomethyl; C192+Carbamidomethyl; C200+Carbamidomethyl;	3	829.709	-2
184	YNGVFQECCQAEDKGACLLPK	204	C191+Carbamidomethyl; C192+Carbamidomethyl; C200+Carbamidomethyl; E190+13.97927;	3	834.368	-2.3
184	YNGVFQECCQAEDKGACLLPK	204	C191+Carbamidomethyl; C192+Carbamidomethyl; C200+Carbamidomethyl; K197+-1.03200;	3	829.365	-2.2
184	YNGVFQECCQAEDKGACLLPK	204	C191+Carbamidomethyl; C192+Carbamidomethyl; C200+Carbamidomethyl; N185+Deamidated;	3	830.037	-7.8
184	YNGVFQECCQAEDKGACLLPK	204	C191+Carbamidomethyl; C192+Carbamidomethyl; C200+Carbamidomethyl; Q189+Deamidated;	3	830.037	-3.2
184	YNGVFQECCQAEDKGACLLPK	204	C191+Carbamidomethyl; C192+Carbamidomethyl; C200+Carbamidomethyl; Q193+Deamidated;	3	830.037	-2.2
184	YNGVFQECCQAEDKGACLLPK	204	C191+Carbamidomethyl; C192+Carbamidomethyl; C200+Carbamidomethyl; V187+13.97927;	3	834.368	-2.1
184	YNGVFQECCQAEDKGACLLPK	204	C191+Carbamidomethyl; C192+Carbamidomethyl; C200+Carbamidomethyl; Y184+Oxidation;	3	835.04	-2.1
185	NGVFQECCQAEDK	197	C191+Carbamidomethyl; C192+Carbamidomethyl;	2	792.825	-2.6
186	GVFQECCQAEDK	197	C191+Carbamidomethyl; C192+Carbamidomethyl;	2	735.803	-2.2
186	GVFQECCQAEDKGACLLPK	204	C191+Carbamidomethyl; C192+Carbamidomethyl; C200+Carbamidomethyl;	3	737.34	-2.5
188	FQECCQAEDK	197	C191+Carbamidomethyl; C192+Carbamidomethyl;	2	657.758	-2.5
192	CQAEDKGACLLPK	204	C192+Carbamidomethyl; C200+Carbamidomethyl;	3	497.243	-2.3
193	QAEDKGACLLPK	204	C200+Carbamidomethyl; Q193+Ammonia-loss;	2	656.832	-2.5
198	GACLLPK	204	C200+-9.03700; C200+Carbamidomethyl;	2	375.197	-2.2
198	GACLLPK	204	C200+Carbamidomethyl;	1	758.423	-2
198	GACLLPK	204	C200+Carbamidomethyl;	2	379.715	-2
199	ACLLPK	204	C200+Carbamidomethyl;	1	701.402	-2.2
199	ACLLPK	204	C200+Carbamidomethyl;	2	351.205	-2.1
223	CASIQKFGER	232	C223+Carbamidomethyl; C223+Ammonia-loss;	2	589.785	-2.2
223	CASIQKFGER	232	C223+Carbamidomethyl; K228+-1.03200;	2	597.782	-3
223	CASIQKFGER	232	C223+Carbamidomethyl; K228+-1.03163;	2	597.783	-3.4
233	ALKAWSVAR	241		2	501.299	-2.6
233	ALKAWSVAR	241		3	334.535	-2.2
233	ALKAWSVAR	241	W237+Oxidation;	2	509.296	-2.1
233	ALKAWSVAR	241	W237+Oxidation;	3	339.867	-2.2
236	AWSVAR	241		1	689.373	-2.1
236	AWSVAR	241		2	345.19	-2.1
236	AWSVAR	241	W237+13.97900;	2	352.18	-2
236	AWSVAR	241	W237+3.99500;	2	347.188	-2.3
236	AWSVAR	241	W237+47.98500;	2	369.183	-2.1
236	AWSVAR	241	W237+Dioxidation;	1	721.363	-2.7
236	AWSVAR	241	W237+Dioxidation;	2	361.185	-2.1
236	AWSVAR	241	W237+Oxidation;	2	353.188	-2
236	AWSVAR	241	W237+13.97927;	2	352.18	-2
242	LSQKFPK	248		1	847.504	-2.1
242	LSQKFPK	248		2	424.256	-2.1
242	LSQKFPK	248		3	283.173	-2.1
243	SQKFPK	248		1	734.419	-2.2
243	SQKFPK	248		2	367.714	-2.3
246	FPKAEFVEVTK	256		3	432.24	-2.3
246	FPKAEFVEVTK	256	K248+-1.03200;	2	647.34	-3.3
246	FPKAEFVEVTK	256	K248+-1.03163;	2	647.34	-2.9
248	KAEFVEVTK	256		2	525.795	-4.6
249	AEFVEVTK	256		1	922.488	-2.4
249	AEFVEVTK	256		2	461.748	-2
249	AEFVEVTK	256	A249+13.97927;	2	468.738	-2.4
250	EFVEVTK	256		1	851.451	-3
250	EFVEVTK	256		2	426.229	-2.3
250	EFVEVTK	256	E250+Dehydrated;	1	833.44	-2.3
250	EFVEVTK	256	E250+Dehydrated;	2	417.224	-2.3
251	FVEVTK	256		2	361.708	-2.1
256	KLVTDLTK	263		2	459.287	-2.5
257	LVTDLTK	263		1	789.472	-2.1
257	LVTDLTK	263		2	395.24	-2
257	LVTDLTK	263	L257+13.97927;	1	803.451	-3.2
257	LVTDLTKV	264		2	444.774	-3
257	LVTDLTKVHK	266	V264+13.97927;	3	389.896	-2.7
257	LVTDLTKVHKECCHGDLLECADDR	280	C268+Carbamidomethyl; C269+Carbamidomethyl; C276+Carbamidomethyl; L261+13.97927;	4	725.335	-2.1
258	VTDLTK	263		1	676.388	-2.2
258	VTDLTK	263		2	338.698	-2.2
264	VHKECCHGDLLECADDR	280	C268+Carbamidomethyl; C269+Carbamidomethyl; C276+Carbamidomethyl;	3	705.3	-2.1
264	VHKECCHGDLLECADDR	280	C268+Carbamidomethyl; C269+Carbamidomethyl; C276+Carbamidomethyl;	4	529.227	-2
264	VHKECCHGDLLECADDR	280	C268+Carbamidomethyl; C269+Carbamidomethyl; C276+Carbamidomethyl; E267+13.97927;	3	709.96	-2.3
264	VHKECCHGDLLECADDR	280	C268+Carbamidomethyl; C269+Carbamidomethyl; C276+Carbamidomethyl; E267+13.97927;	4	532.722	-2.6
264	VHKECCHGDLLECADDR	280	C268+Carbamidomethyl; C269+Carbamidomethyl; C276+Carbamidomethyl; E267+13.97927; V264+13.97927;	3	714.62	-2.6
264	VHKECCHGDLLECADDR	280	C268+Carbamidomethyl; C269+Carbamidomethyl; C276+Carbamidomethyl; E267+13.97927; V264+13.97927;	4	536.217	-3.1
264	VHKECCHGDLLECADDR	280	C268+Carbamidomethyl; C269+Carbamidomethyl; C276+Carbamidomethyl; H265+-22.03200; H270+-22.03200;	3	690.612	-2.1
264	VHKECCHGDLLECADDR	280	C268+Carbamidomethyl; C269+Carbamidomethyl; C276+Carbamidomethyl; L273+13.97927;	3	709.96	-2.8
264	VHKECCHGDLLECADDR	280	C268+Carbamidomethyl; C269+Carbamidomethyl; C276+Carbamidomethyl; L273+13.97927;	4	532.722	-2.4
264	VHKECCHGDLLECADDR	280	C268+Carbamidomethyl; C269+Carbamidomethyl; C276+Carbamidomethyl; L274+13.97927;	4	532.722	-2.1
264	VHKECCHGDLLECADDR	280	C268+Carbamidomethyl; C269+Carbamidomethyl; C276+Carbamidomethyl; L274+13.97927; V264+13.97927;	4	536.217	-2.2
264	VHKECCHGDLLECADDR	280	C268+Carbamidomethyl; C269+Carbamidomethyl; C276+Carbamidomethyl; V264+13.97927;	3	709.96	-2.4
264	VHKECCHGDLLECADDR	280	C268+Carbamidomethyl; C269+Carbamidomethyl; C276+Carbamidomethyl; V264+13.97927;	4	532.722	-2.5
264	VHKECCHGDLLECADDR	280	C269+Carbamidomethyl; C276+Carbamidomethyl; C268+-43.03300; C268+Carbamidomethyl;	3	690.956	-2.2
264	VHKECCHGDLLECADDR	280	C269+Carbamidomethyl; C276+Carbamidomethyl; C268+47.98500; C268+Carbamidomethyl;	4	541.223	-2.4
264	VHKECCHGDLLECADDR	280	C269+Carbamidomethyl; C276+Carbamidomethyl; C268+-9.03700; C268+Carbamidomethyl;	3	702.288	-2.5
264	VHKECCHGDLLECADDR	280	C269+Carbamidomethyl; C276+Carbamidomethyl; C268+-9.03700; C268+Carbamidomethyl;	4	526.968	-2.2
264	VHKECCHGDLLECADDR	280	C268+Carbamidomethyl; C269+Carbamidomethyl; C276+Carbamidomethyl; K266+-1.03163;	3	704.956	-8.8
264	VHKECCHGDLLECADDRADLAK	285	C268+Carbamidomethyl; C269+Carbamidomethyl; C276+Carbamidomethyl;	3	871.394	-2.2
264	VHKECCHGDLLECADDRADLAK	285	C268+Carbamidomethyl; C269+Carbamidomethyl; C276+Carbamidomethyl;	4	653.797	-2
264	VHKECCHGDLLECADDRADLAK	285	C268+Carbamidomethyl; C269+Carbamidomethyl; C276+Carbamidomethyl; E267+13.97927;	4	657.292	-2.1
264	VHKECCHGDLLECADDRADLAK	285	C268+Carbamidomethyl; C269+Carbamidomethyl; C276+Carbamidomethyl; E267+13.97927; V264+13.97927;	4	660.787	-2.1
264	VHKECCHGDLLECADDRADLAK	285	C268+Carbamidomethyl; C269+Carbamidomethyl; C276+Carbamidomethyl; E275+13.97927;	4	657.292	-2.4
264	VHKECCHGDLLECADDRADLAK	285	C268+Carbamidomethyl; C269+Carbamidomethyl; C276+Carbamidomethyl; H265+-22.03200; H270+-22.03200;	4	642.781	-2.1
264	VHKECCHGDLLECADDRADLAK	285	C268+Carbamidomethyl; C269+Carbamidomethyl; C276+Carbamidomethyl; K266+-1.03200;	4	653.539	-6.1
264	VHKECCHGDLLECADDRADLAK	285	C268+Carbamidomethyl; C269+Carbamidomethyl; C276+Carbamidomethyl; L273+13.97927;	3	876.053	-7.3
264	VHKECCHGDLLECADDRADLAK	285	C268+Carbamidomethyl; C269+Carbamidomethyl; C276+Carbamidomethyl; L273+13.97927;	4	657.292	-4.4
264	VHKECCHGDLLECADDRADLAK	285	C268+Carbamidomethyl; C269+Carbamidomethyl; C276+Carbamidomethyl; V264+13.97927;	4	657.292	-2.5
264	VHKECCHGDLLECADDRADLAK	285	C268+Carbamidomethyl; C276+Carbamidomethyl; C269+-43.03300; C269+Carbamidomethyl;	4	643.039	-3.7
264	VHKECCHGDLLECADDRADLAK	285	C269+Carbamidomethyl; C276+Carbamidomethyl; C268+-43.03300; C268+Carbamidomethyl;	4	643.039	-2.3
264	VHKECCHGDLLECADDRADLAK	285	C269+Carbamidomethyl; C276+Carbamidomethyl; C268+47.98500; C268+Carbamidomethyl;	4	665.793	-2.1
264	VHKECCHGDLLECADDRADLAK	285	C268+Carbamidomethyl; C269+Carbamidomethyl; C276+Carbamidomethyl; K266+-1.03163;	4	653.539	-3.5
267	ECCHGDLLECADDR	280	C268+Carbamidomethyl; C269+Carbamidomethyl; C276+-9.03700; C276+Carbamidomethyl;	2	870.817	-2.4
267	ECCHGDLLECADDR	280	C268+Carbamidomethyl; C269+Carbamidomethyl; C276+Carbamidomethyl;	2	875.335	-2.3
267	ECCHGDLLECADDR	280	C268+Carbamidomethyl; C269+Carbamidomethyl; C276+Carbamidomethyl;	3	583.893	-2
267	ECCHGDLLECADDR	280	C268+Carbamidomethyl; C269+Carbamidomethyl; C276+Carbamidomethyl; A277+13.97927;	2	882.325	-2.3
267	ECCHGDLLECADDR	280	C268+Carbamidomethyl; C269+Carbamidomethyl; C276+Carbamidomethyl; E267+13.97927;	2	882.325	-3.3
267	ECCHGDLLECADDR	280	C268+Carbamidomethyl; C269+Carbamidomethyl; C276+Carbamidomethyl; E267+13.97927;	3	588.553	-2.1
267	ECCHGDLLECADDR	280	C268+Carbamidomethyl; C269+Carbamidomethyl; C276+Carbamidomethyl; E267+13.97927; E267+Dehydrated;	3	582.549	-3.4
267	ECCHGDLLECADDR	280	C268+Carbamidomethyl; C269+Carbamidomethyl; C276+Carbamidomethyl; E267+13.97927; L273+13.97927;	2	889.314	-2.1
267	ECCHGDLLECADDR	280	C268+Carbamidomethyl; C269+Carbamidomethyl; C276+Carbamidomethyl; E267+Dehydrated;	2	866.33	-4.4
267	ECCHGDLLECADDR	280	C268+Carbamidomethyl; C269+Carbamidomethyl; C276+Carbamidomethyl; E267+Dehydrated;	3	577.889	-6
267	ECCHGDLLECADDR	280	C268+Carbamidomethyl; C269+Carbamidomethyl; C276+Carbamidomethyl; E275+13.97927;	3	588.553	-2.2
267	ECCHGDLLECADDR	280	C268+Carbamidomethyl; C269+Carbamidomethyl; C276+Carbamidomethyl; L273+13.97927;	2	882.325	-4
267	ECCHGDLLECADDR	280	C268+Carbamidomethyl; C269+Carbamidomethyl; C276+Carbamidomethyl; L273+13.97927;	3	588.553	-2.3
267	ECCHGDLLECADDR	280	C268+Carbamidomethyl; C269+Carbamidomethyl; C276+Carbamidomethyl; L273+13.97927; E267+Dehydrated;	3	582.549	-3.7
267	ECCHGDLLECADDR	280	C268+Carbamidomethyl; C269+Carbamidomethyl; C276+Carbamidomethyl; L274+13.97927;	3	588.553	-2.1
267	ECCHGDLLECADDR	280	C268+Carbamidomethyl; C269+Carbamidomethyl; C276+Carbamidomethyl; L274+13.97927; E267+Dehydrated;	3	582.549	-2.3
267	ECCHGDLLECADDR	280	C268+Carbamidomethyl; C276+Carbamidomethyl; C269+47.98500; C269+Carbamidomethyl; E267+Dehydrated;	2	890.322	-2.3
267	ECCHGDLLECADDR	280	C268+Carbamidomethyl; C276+Carbamidomethyl; C269+47.98500; C269+Carbamidomethyl; E267+Dehydrated;	3	593.884	-2.5
267	ECCHGDLLECADDR	280	C269+Carbamidomethyl; C276+Carbamidomethyl; C268+47.98500; C268+Carbamidomethyl;	2	899.328	-2.4
267	ECCHGDLLECADDR	280	C269+Carbamidomethyl; C276+Carbamidomethyl; C268+47.98500; C268+Carbamidomethyl; E267+Dehydrated;	2	890.322	-2.2
267	ECCHGDLLECADDR	280	C269+Carbamidomethyl; C276+Carbamidomethyl; C268+47.98500; C268+Carbamidomethyl; E267+Dehydrated;	3	593.884	-2.1
267	ECCHGDLLECADDR	280	C269+Carbamidomethyl; C276+Carbamidomethyl; C268+-9.03700; C268+Carbamidomethyl;	2	870.817	-2.2
267	ECCHGDLLECADDRADLA	284	C268+Carbamidomethyl; C269+Carbamidomethyl; C276+Carbamidomethyl;	3	707.288	-4
267	ECCHGDLLECADDRADLAK	285	C268+Carbamidomethyl; C269+Carbamidomethyl; C276+-9.03700; C276+Carbamidomethyl;	3	746.974	-2.4
267	ECCHGDLLECADDRADLAK	285	C268+Carbamidomethyl; C269+Carbamidomethyl; C276+Carbamidomethyl;	2	1124.48	-2.4
267	ECCHGDLLECADDRADLAK	285	C268+Carbamidomethyl; C269+Carbamidomethyl; C276+Carbamidomethyl;	3	749.986	-2
267	ECCHGDLLECADDRADLAK	285	C268+Carbamidomethyl; C269+Carbamidomethyl; C276+Carbamidomethyl;	4	562.742	-2.1
267	ECCHGDLLECADDRADLAK	285	C268+Carbamidomethyl; C269+Carbamidomethyl; C276+Carbamidomethyl; A277+13.97927;	3	754.646	-2.2
267	ECCHGDLLECADDRADLAK	285	C268+Carbamidomethyl; C269+Carbamidomethyl; C276+Carbamidomethyl; E267+13.97927;	3	754.646	-2.1
267	ECCHGDLLECADDRADLAK	285	C268+Carbamidomethyl; C269+Carbamidomethyl; C276+Carbamidomethyl; E267+13.97927;	4	566.236	-2.1
267	ECCHGDLLECADDRADLAK	285	C268+Carbamidomethyl; C269+Carbamidomethyl; C276+Carbamidomethyl; E267+13.97927; L273+13.97927;	3	759.306	-2.3
267	ECCHGDLLECADDRADLAK	285	C268+Carbamidomethyl; C269+Carbamidomethyl; C276+Carbamidomethyl; E267+Dehydrated;	3	743.983	-2.3
267	ECCHGDLLECADDRADLAK	285	C268+Carbamidomethyl; C269+Carbamidomethyl; C276+Carbamidomethyl; E267+Dehydrated;	4	558.239	-2.1
267	ECCHGDLLECADDRADLAK	285	C268+Carbamidomethyl; C269+Carbamidomethyl; C276+Carbamidomethyl; E275+13.97927;	3	754.646	-3.1
267	ECCHGDLLECADDRADLAK	285	C268+Carbamidomethyl; C269+Carbamidomethyl; C276+Carbamidomethyl; E275+13.97927;	4	566.236	-2.7
267	ECCHGDLLECADDRADLAK	285	C268+Carbamidomethyl; C269+Carbamidomethyl; C276+Carbamidomethyl; H270+-22.03200;	3	742.642	-5.5
267	ECCHGDLLECADDRADLAK	285	C268+Carbamidomethyl; C269+Carbamidomethyl; C276+Carbamidomethyl; H270+-23.01600; E267+Dehydrated;	3	736.311	-3.7
267	ECCHGDLLECADDRADLAK	285	C268+Carbamidomethyl; C269+Carbamidomethyl; C276+Carbamidomethyl; K285+-1.03200;	3	749.642	-2.6
267	ECCHGDLLECADDRADLAK	285	C268+Carbamidomethyl; C269+Carbamidomethyl; C276+Carbamidomethyl; L273+13.97927;	3	754.646	-2.1
267	ECCHGDLLECADDRADLAK	285	C268+Carbamidomethyl; C269+Carbamidomethyl; C276+Carbamidomethyl; L273+13.97927;	4	566.236	-2.2
267	ECCHGDLLECADDRADLAK	285	C268+Carbamidomethyl; C269+Carbamidomethyl; C276+Carbamidomethyl; L274+13.97927;	4	566.236	-2.3
267	ECCHGDLLECADDRADLAK	285	C268+Carbamidomethyl; C269+Carbamidomethyl; C276+Carbamidomethyl; L274+13.97927; E267+Dehydrated;	4	561.734	-3.7
267	ECCHGDLLECADDRADLAK	285	C268+Carbamidomethyl; C276+Carbamidomethyl; C269+-43.03300; C269+Carbamidomethyl;	3	735.642	-4.6
267	ECCHGDLLECADDRADLAK	285	C268+Carbamidomethyl; C276+Carbamidomethyl; C269+47.98500; C269+Carbamidomethyl;	3	765.981	-2.3
267	ECCHGDLLECADDRADLAK	285	C268+Carbamidomethyl; C276+Carbamidomethyl; C269+47.98500; C269+Carbamidomethyl; E267+Dehydrated;	3	759.978	-2
267	ECCHGDLLECADDRADLAK	285	C268+Carbamidomethyl; C276+Carbamidomethyl; C269+47.98500; C269+Carbamidomethyl; E267+Dehydrated;	4	570.235	-2.1
267	ECCHGDLLECADDRADLAK	285	C268+Carbamidomethyl; C276+Carbamidomethyl; C269+-9.03700; C269+Carbamidomethyl;	3	746.974	-5.5
267	ECCHGDLLECADDRADLAK	285	C268+Carbamidomethyl; C276+Carbamidomethyl; C269+-9.03700; C269+Carbamidomethyl; E267+Dehydrated;	3	740.97	-2.9
267	ECCHGDLLECADDRADLAK	285	C269+Carbamidomethyl; C276+Carbamidomethyl; C268+-43.03300; C268+Carbamidomethyl;	3	735.642	-2.4
267	ECCHGDLLECADDRADLAK	285	C269+Carbamidomethyl; C276+Carbamidomethyl; C268+47.98500; C268+Carbamidomethyl;	3	765.981	-7.6
267	ECCHGDLLECADDRADLAK	285	C269+Carbamidomethyl; C276+Carbamidomethyl; C268+47.98500; C268+Carbamidomethyl; E267+Dehydrated;	3	759.978	-2
267	ECCHGDLLECADDRADLAK	285	C269+Carbamidomethyl; C276+Carbamidomethyl; C268+47.98500; C268+Carbamidomethyl; E267+Dehydrated;	4	570.235	-2.4
267	ECCHGDLLECADDRADLAK	285	C269+Carbamidomethyl; C276+Carbamidomethyl; C268+-9.03700; C268+Carbamidomethyl;	3	746.974	-3.9
267	ECCHGDLLECADDRADLAK	285	C269+Carbamidomethyl; C276+Carbamidomethyl; C268+-9.03700; C268+Carbamidomethyl; E267+Dehydrated;	3	740.97	-2.1
267	ECCHGDLLECADDRADLAK	285	C276+Carbamidomethyl; C268+-9.03700; C269+-9.03700; C268+Carbamidomethyl; C269+Carbamidomethyl; E267+Dehydrated;	4	553.72	-3.6
268	CCHGDLLECADDRADLAK	285	C268+Carbamidomethyl; C269+Carbamidomethyl; C276+Carbamidomethyl;	3	706.972	-2.1
268	CCHGDLLECADDRADLAK	285	C268+Carbamidomethyl; C269+Carbamidomethyl; C276+Carbamidomethyl;	4	530.481	-4.4
268	CCHGDLLECADDR	280	C268+Carbamidomethyl; C269+Carbamidomethyl; C276+Carbamidomethyl;	3	540.879	-2.9
269	CHGDLLECADDR	280	C269+Carbamidomethyl; C276+Carbamidomethyl;	2	730.798	-2.5
269	CHGDLLECADDR	280	C269+Carbamidomethyl; C276+Carbamidomethyl;	3	487.535	-5.1
269	CHGDLLECADDR	280	C269+Carbamidomethyl; C276+Carbamidomethyl; C269+Ammonia-loss;	2	722.285	-8.2
269	CHGDLLECADDRADLAK	285	C269+Carbamidomethyl; C276+Carbamidomethyl;	3	653.628	-2.4
269	CHGDLLECADDRADLAK	285	C269+Carbamidomethyl; C276+Carbamidomethyl;	4	490.473	-2.4
269	CHGDLLECADDRADLAK	285	C269+Carbamidomethyl; C276+Carbamidomethyl; C269+Ammonia-loss;	3	647.953	-2.1
270	HGDLLECADDR	280	C276+Carbamidomethyl;	2	650.783	-2.5
270	HGDLLECADDR	280	C276+Carbamidomethyl;	3	434.191	-3.1
270	HGDLLECADDRADLAK	285	C276+Carbamidomethyl;	3	600.285	-2.7
270	HGDLLECADDRADLAK	285	C276+Carbamidomethyl;	4	450.466	-3
271	GDLLECADDR	280	C276+Carbamidomethyl;	2	582.254	-3.5
271	GDLLECADDRADLAK	285	C276+Carbamidomethyl;	2	831.394	-3.7
271	GDLLECADDRADLAK	285	C276+Carbamidomethyl;	3	554.598	-2.2
272	DLLECADDRADLAK	285	C276+Carbamidomethyl;	3	535.591	-2.3
273	LLECADDR	280	C276+Carbamidomethyl;	2	496.23	-2.6
273	LLECADDRADLAK	285	C276+Carbamidomethyl;	3	497.249	-4
273	LLECADDRADLAKYICDNQDTISSK	297	C276+Carbamidomethyl; C288+Carbamidomethyl;	4	729.345	-2.2
274	LECADDRADLAK	285	C276+Carbamidomethyl;	2	688.828	-2.1
274	LECADDRADLAK	285	C276+Carbamidomethyl;	3	459.554	-2.3
275	ECADDRADLAK	285	C276+Carbamidomethyl;	3	421.86	-2.6
275	ECADDRADLAK	285	C276+Carbamidomethyl; E275+Dehydrated;	2	623.28	-2.1
277	ADDRADLAK	285		2	487.749	-3.9
281	ADLAKYICDNQDTISSK	297	C288+-43.03300; C288+Carbamidomethyl;	3	633.635	-2.4
281	ADLAKYICDNQDTISSK	297	C288+-43.03300; C288+Carbamidomethyl; N290+Deamidated;	3	633.963	-3.1
281	ADLAKYICDNQDTISSK	297	C288+Carbamidomethyl; I287+13.97927;	3	652.639	-5.7
281	ADLAKYICDNQDTISSK	297	C288+Carbamidomethyl; Y286+Oxidation;	3	653.311	-7.4
285	KYICDNQDTISSK	297	C288+Carbamidomethyl;	3	524.584	-3.5
286	YICDNQDTISSK	297	C288+-43.03300; C288+Carbamidomethyl;	2	700.808	-2.2
286	YICDNQDTISSK	297	C288+-9.03700; C288+Carbamidomethyl;	2	717.806	-2.1
286	YICDNQDTISSK	297	C288+Carbamidomethyl;	1	1443.64	-2.3
286	YICDNQDTISSK	297	C288+Carbamidomethyl;	2	722.325	-2.1
286	YICDNQDTISSK	297	C288+Carbamidomethyl;	3	481.886	-2.3
286	YICDNQDTISSK	297	C288+Carbamidomethyl; I287+13.97927;	2	729.315	-7.7
286	YICDNQDTISSK	297	C288+Carbamidomethyl; N290+Deamidated; Y286+Oxidation;	2	730.814	-2.6
286	YICDNQDTISSK	297	C288+Carbamidomethyl; Y286+47.98500;	2	746.317	-3.6
286	YICDNQDTISSK	297	C288+Carbamidomethyl; Y286+Dioxidation;	2	738.32	-2.2
286	YICDNQDTISSK	297	C288+Carbamidomethyl; Y286+Oxidation;	2	730.322	-2.1
286	YICDNQDTISSKLK	299	C288+Carbamidomethyl;	2	842.914	-2.1
286	YICDNQDTISSKLK	299	C288+Carbamidomethyl;	3	562.279	-2.1
287	ICDNQDTISSK	297	C288+Carbamidomethyl;	2	640.793	-2.3
288	CDNQDTISSK	297	C288+Carbamidomethyl;	2	584.251	-5
298	LKECCDKPLLEK	309	C301+-9.03700; C302+-9.03700; C301+Carbamidomethyl; C302+Carbamidomethyl;	2	757.857	-4.6
298	LKECCDKPLLEK	309	C301+Carbamidomethyl; C302+-9.03700; C302+Carbamidomethyl;	3	508.587	-2.7
298	LKECCDKPLLEK	309	C301+Carbamidomethyl; C302+Carbamidomethyl;	2	766.894	-2.3
298	LKECCDKPLLEK	309	C301+Carbamidomethyl; C302+Carbamidomethyl;	3	511.599	-2
298	LKECCDKPLLEK	309	C301+Carbamidomethyl; C302+Carbamidomethyl;	4	383.951	-2
298	LKECCDKPLLEK	309	C301+Carbamidomethyl; C302+Carbamidomethyl; E300+13.97927;	3	516.259	-2
298	LKECCDKPLLEK	309	C301+Carbamidomethyl; C302+Carbamidomethyl; E300+13.97927;	4	387.446	-2
298	LKECCDKPLLEK	309	C301+Carbamidomethyl; C302+Carbamidomethyl; K299+-1.03200;	3	511.255	-4.5
298	LKECCDKPLLEK	309	C301+Carbamidomethyl; C302+Carbamidomethyl; L298+13.97927;	3	516.259	-2.4
298	LKECCDKPLLEK	309	C301+Carbamidomethyl; C302+Carbamidomethyl; L298+13.97927;	4	387.446	-2
298	LKECCDKPLLEK	309	C302+Carbamidomethyl; C301+-9.03700; C301+Carbamidomethyl;	3	508.587	-2.3
298	LKECCDKPLLEK	309	C301+Carbamidomethyl; C302+Carbamidomethyl; K299+-1.03163;	3	511.255	-2.5
298	LKECCDKPLLEKSHCIAEVEK	318	C301+Carbamidomethyl; C302+Carbamidomethyl; C312+Carbamidomethyl; P305+13.97927;	4	650.819	-2.7
299	KECCDKPLLEK	309	C301+Carbamidomethyl; C302+Carbamidomethyl;	2	710.352	-5
299	KECCDKPLLEK	309	C301+Carbamidomethyl; C302+Carbamidomethyl;	3	473.904	-2
300	ECCDKPLLEK	309	C301+Carbamidomethyl; C302+-9.03700; C302+Carbamidomethyl;	2	641.787	-6.3
300	ECCDKPLLEK	309	C301+Carbamidomethyl; C302+Carbamidomethyl;	2	646.305	-2.2
300	ECCDKPLLEK	309	C301+Carbamidomethyl; C302+Carbamidomethyl;	3	431.206	-2
300	ECCDKPLLEK	309	C301+Carbamidomethyl; C302+Carbamidomethyl; E300+Dehydrated;	2	637.3	-2.4
300	ECCDKPLLEK	309	C301+Carbamidomethyl; C302+Carbamidomethyl; E300+Dehydrated;	3	425.202	-2
300	ECCDKPLLEK	309	C302+Carbamidomethyl; C301+-9.03700; C301+Carbamidomethyl;	2	641.787	-2.2
301	CCDKPLLEK	309	C301+Carbamidomethyl; C302+Carbamidomethyl;	2	581.784	-3
301	CCDKPLLEK	309	C301+Carbamidomethyl; C302+Carbamidomethyl;	3	388.192	-2.3
302	CDKPLLEK	309	C302+Carbamidomethyl;	2	501.768	-2.1
302	CDKPLLEK	309	C302+Carbamidomethyl; C302+Ammonia-loss;	2	493.255	-2.9
303	DKPLLEK	309		2	421.753	-2.2
303	DKPLLEK	309		3	281.505	-2.6
310	SHCIAEVEK	318	C312+47.98500; C312+Carbamidomethyl;	2	560.751	-2.2
310	SHCIAEVEK	318	C312+-9.03700; C312+Carbamidomethyl;	2	532.24	-2.4
310	SHCIAEVEK	318	C312+Carbamidomethyl;	1	1072.51	-4.6
310	SHCIAEVEK	318	C312+Carbamidomethyl;	2	536.758	-2.1
310	SHCIAEVEK	318	C312+Carbamidomethyl;	3	358.175	-2.1
310	SHCIAEVEK	318	C312+Carbamidomethyl; S310+13.97927;	2	543.748	-2.2
310	SHCIAEVEKDAIPENLPPLTAD	331	C312+Carbamidomethyl;	3	807.066	-5.9
310	SHCIAEVEKDAIPENLPPLTADFAEDK	336	C312+Carbamidomethyl;	3	1003.82	-2.5
310	SHCIAEVEKDAIPENLPPLTADFAEDK	336	C312+Carbamidomethyl;	4	753.119	-2.4
310	SHCIAEVEKDAIPENLPPLTADFAEDK	336	C312+Carbamidomethyl; I313+13.97927;	4	756.613	-2.9
310	SHCIAEVEKDAIPENLPPLTADFAEDK	336	C312+Carbamidomethyl; N324+Deamidated;	3	1004.15	-3.1
310	SHCIAEVEKDAIPENLPPLTADFAEDK	336	C312+Carbamidomethyl; N324+Deamidated;	4	753.365	-3
310	SHCIAEVEKDAIPENLPPLTADFAEDKDVCK	340	C312+Carbamidomethyl; C339+Carbamidomethyl;	3	1171.23	-2.1
310	SHCIAEVEKDAIPENLPPLTADFAEDKDVCK	340	C312+Carbamidomethyl; C339+Carbamidomethyl;	4	878.674	-2.2
310	SHCIAEVEKDAIPENLPPLTADFAEDKDVCK	340	C312+Carbamidomethyl; C339+Carbamidomethyl; E317+13.97927;	4	882.169	-4.7
310	SHCIAEVEKDAIPENLPPLTADFAEDKDVCK	340	C312+Carbamidomethyl; C339+Carbamidomethyl; E323+13.97927;	4	882.169	-3.2
310	SHCIAEVEKDAIPENLPPLTADFAEDKDVCK	340	C312+Carbamidomethyl; C339+Carbamidomethyl; I313+13.97927;	4	882.169	-2.2
310	SHCIAEVEKDAIPENLPPLTADFAEDKDVCK	340	C312+Carbamidomethyl; C339+Carbamidomethyl; I313+13.97927; S310+13.97927;	4	885.663	-4.5
310	SHCIAEVEKDAIPENLPPLTADFAEDKDVCK	340	C312+Carbamidomethyl; C339+Carbamidomethyl; I321+13.97927;	4	882.169	-4.9
310	SHCIAEVEKDAIPENLPPLTADFAEDKDVCK	340	C312+Carbamidomethyl; C339+Carbamidomethyl; K318+-1.03200;	4	878.416	-3.3
310	SHCIAEVEKDAIPENLPPLTADFAEDKDVCK	340	C312+Carbamidomethyl; C339+Carbamidomethyl; K336+-1.03200;	4	878.416	-2.9
310	SHCIAEVEKDAIPENLPPLTADFAEDKDVCK	340	C312+Carbamidomethyl; C339+Carbamidomethyl; L328+13.97927;	4	882.169	-3
310	SHCIAEVEKDAIPENLPPLTADFAEDKDVCK	340	C312+Carbamidomethyl; C339+Carbamidomethyl; N324+Deamidated;	3	1171.56	-15
310	SHCIAEVEKDAIPENLPPLTADFAEDKDVCK	340	C312+Carbamidomethyl; C339+Carbamidomethyl; N324+Deamidated;	4	878.92	-2.1
310	SHCIAEVEKDAIPENLPPLTADFAEDKDVCK	340	C312+Carbamidomethyl; C339+Carbamidomethyl; S310+13.97927;	4	882.169	-2.2
310	SHCIAEVEKDAIPENLPPLTADFAEDKDVCK	340	C312+Carbamidomethyl; C339+Carbamidomethyl; V338+13.97927;	4	882.169	-5.2
310	SHCIAEVEKDAIPENLPPLTADFAEDKDVCK	340	C339+Carbamidomethyl; C312+47.98500; C312+Carbamidomethyl;	4	890.67	-3.7
310	SHCIAEVEKDAIPENLPPLTADFAEDKDVCK	340	C339+Carbamidomethyl; C312+-9.03700; C312+Carbamidomethyl;	4	876.415	-6.5
310	SHCIAEVEKDAIPENLPPLTADFAEDKDVCK	340	C312+Carbamidomethyl; C339+Carbamidomethyl; P327+13.97927;	4	882.169	-5.2
310	SHCIAEVEKDAIPENLPPLTADFAEDKDVCK	340	C312+Carbamidomethyl; C339+Carbamidomethyl; P326+13.97927;	4	882.169	-6.9
310	SHCIAEVEKD	319	C312+Carbamidomethyl;	3	396.517	-2.1
311	HCIAEVEK	318	C312+Carbamidomethyl;	2	493.243	-3.1
312	CIAEVEK	318	C312+Carbamidomethyl;	1	848.418	-4.3
312	CIAEVEK	318	C312+Carbamidomethyl;	2	424.713	-2.2
312	CIAEVEKDAIPENLPPLTADFAEDKDVCK	340	C312+Carbamidomethyl; C339+Carbamidomethyl;	4	822.651	-2.1
313	IAEVEKDAIPENLPPLTADFAEDK	336		3	875.782	-4
313	IAEVEKDAIPENLPPLTADFAEDKDVCK	340	C339+Carbamidomethyl;	4	782.643	-2.2
314	AEVEKDAIPENLPPLTADFAEDKDVCK	340	C339+Carbamidomethyl;	4	754.372	-2.1
319	DAIPENLPPLTAD	331		2	683.349	-2
319	DAIPENLPPLTADFAEDK	336		2	978.484	-2
319	DAIPENLPPLTADFAEDK	336		3	652.658	-3.7
319	DAIPENLPPLTADFAEDK	336	A320+13.97927; E323+13.97927; I321+13.97927;	3	666.638	-3.3
319	DAIPENLPPLTADFAEDKDVCK	340	C339+-9.03700; C339+Carbamidomethyl;	3	817.053	-2.1
319	DAIPENLPPLTADFAEDKDVCK	340	C339+Carbamidomethyl;	2	1229.59	-2.1
319	DAIPENLPPLTADFAEDKDVCK	340	C339+Carbamidomethyl;	3	820.065	-2.1
319	DAIPENLPPLTADFAEDKDVCK	340	C339+Carbamidomethyl;	4	615.301	-3.5
319	DAIPENLPPLTADFAEDKDVCK	340	C339+Carbamidomethyl; A320+13.97927; E323+13.97927; I321+13.97927;	3	834.045	-3.2
319	DAIPENLPPLTADFAEDKDVCK	340	C339+Carbamidomethyl; N324+Deamidated;	2	1230.09	-3.1
319	DAIPENLPPLTADFAEDKDVCKNYQEAK	346	C339+Carbamidomethyl; N324+Deamidated;	4	798.882	-4.6
319	DAIPENLPPLTADFAEDKDVCKNYQEAK	346	C339+Carbamidomethyl; N341+Deamidated;	4	798.882	-2
319	DAIPENLPPLTADFAEDKDVCKNYQEAK	346	C339+Carbamidomethyl; N341+Deamidated; Q343+Deamidated;	4	799.128	-2.6
320	AIPENLPPLTADFAEDKDVCK	340	C339+Carbamidomethyl;	3	781.723	-2
321	IPENLPPLTADFAEDKDVCK	340	C339+Carbamidomethyl;	3	758.044	-3.5
322	PENLPPLTADFAEDK	336		2	828.91	-3.4
322	PENLPPLTADFAEDKDVCK	340	C339+Carbamidomethyl;	2	1080.02	-4.2
322	PENLPPLTADFAEDKDVCK	340	C339+Carbamidomethyl;	3	720.349	-4.1
323	ENLPPLTADFAEDKDVCK	340	C339+Carbamidomethyl;	3	687.999	-3.7
324	NLPPLTADFAEDK	336		2	715.862	-5.6
324	NLPPLTADFAEDKDVCK	340	C339+Carbamidomethyl;	3	644.984	-4.7
325	LPPLTADFAEDK	336		2	658.841	-2.5
325	LPPLTADFAEDKDVCK	340	C339+Carbamidomethyl;	2	909.951	-13.9
325	LPPLTADFAEDKDVCK	340	C339+Carbamidomethyl;	3	606.97	-2.1
326	PPLTADFAEDK	336		2	602.299	-3.4
326	PPLTADFAEDKDVCK	340	C339+Carbamidomethyl;	2	853.409	-5.6
326	PPLTADFAEDKDVCK	340	C339+Carbamidomethyl;	3	569.275	-2.5
327	PLTADFAEDKDVCK	340	C339+Carbamidomethyl;	3	536.924	-9.1
327	PLTADFAEDK	336		2	553.772	-4.7
328	LTADFAEDKDVCK	340	C339+Carbamidomethyl;	3	504.574	-3.2
329	TADFAEDKDVCK	340	C339+Carbamidomethyl;	3	466.879	-2.5
329	TADFAEDK	336		2	448.704	-2.7
332	FAEDKDVCK	340	C339+Carbamidomethyl;	2	556.258	-2.3
347	DAFLGSF	353		1	756.356	-2.4
347	DAFLGSFLYEYSR	359		2	784.375	-2.5
347	DAFLGSFLYEYSR	359		3	523.253	-4.2
347	DAFLGSFLYEYSR	359	E356+13.97927;	2	791.365	-3.4
347	DAFLGSFLYEYSR	359	S358+13.97927;	2	791.365	-4.6
347	DAFLGSFLYEYSR	359	Y355+Oxidation;	2	792.373	-2.8
347	DAFLGSFLYEYSR	359	Y357+Oxidation;	2	792.373	-3.5
350	LGSFLYEYSR	359		2	617.809	-2.1
353	FLYEYSR	359		2	489.24	-2.5
354	LYEYSR	359		2	415.706	-2.2
360	RHPEYAVS	367		2	479.741	-2.2
360	RHPEYAVSVLL	370		3	428.575	-3.1
360	RHPEYAVSVLLR	371		2	720.41	-2
360	RHPEYAVSVLLR	371		3	480.609	-2
360	RHPEYAVSVLLR	371		4	360.709	-2.5
360	RHPEYAVSVLLR	371	A365+13.97927;	3	485.269	-2.2
360	RHPEYAVSVLLR	371	E363+13.97927;	3	485.269	-2.2
360	RHPEYAVSVLLR	371	E363+13.97927; R360+13.97927;	3	489.929	-2.5
360	RHPEYAVSVLLR	371	Y364+47.98500;	3	496.604	-2.4
360	RHPEYAVSVLLR	371	Y364+Dioxidation;	3	491.272	-2
360	RHPEYAVSVLLR	371	Y364+Oxidation;	3	485.941	-2.1
360	RHPEYAVSVLLR	371	P362+13.97927;	3	485.269	-2.3
360	RHPEYAVSVL	369		2	585.817	-2.2
360	RHPEYAVSVL	369		3	390.881	-4.2
361	HPEYAVSVLLR	371		2	642.359	-2.5
361	HPEYAVSVLLR	371		3	428.575	-2.2
361	HPEYAVSVLLR	371	E363+13.97927;	2	649.349	-2.4
361	HPEYAVSVLLR	371	V366+13.97927;	3	433.235	-2.4
361	HPEYAVSVLLR	371	Y364+Dioxidation;	2	658.354	-3.5
362	PEYAVSVLLR	371		2	573.83	-2.5
363	EYAVSVLLR	371		2	525.303	-3.3
364	YAVSVLLR	371		2	460.782	-2.3
365	AVSVLLR	371		2	379.25	-2.3
366	VSVLLR	371		1	686.456	-2.1
372	LAKEYEATLEECCAK	386	C383+Carbamidomethyl; C384+Carbamidomethyl;	2	907.919	-4.2
372	LAKEYEATLEECCAK	386	C383+Carbamidomethyl; C384+Carbamidomethyl;	3	605.615	-2.1
372	LAKEYEATLEECCAK	386	C383+Carbamidomethyl; C384+Carbamidomethyl; L372+13.97927;	3	610.275	-2.1
372	LAKEYEATLEECCAK	386	C383+Carbamidomethyl; C384+Carbamidomethyl; L380+13.97927;	3	610.275	-2.2
375	EYEATLEECCAK	386	C383+Carbamidomethyl; C384+Carbamidomethyl;	1	1502.61	-2.3
375	EYEATLEECCAK	386	C383+Carbamidomethyl; C384+Carbamidomethyl;	2	751.811	-2.2
375	EYEATLEECCAK	386	C383+Carbamidomethyl; C384+Carbamidomethyl;	3	501.543	-2.1
375	EYEATLEECCAK	386	C383+Carbamidomethyl; C384+Carbamidomethyl; A378+13.97927;	2	758.8	-2.1
375	EYEATLEECCAK	386	C383+Carbamidomethyl; C384+Carbamidomethyl; E375+13.97927;	2	758.8	-2.2
375	EYEATLEECCAK	386	C383+Carbamidomethyl; C384+Carbamidomethyl; E375+13.97927;	3	506.203	-2.4
375	EYEATLEECCAK	386	C383+Carbamidomethyl; C384+Carbamidomethyl; E375+13.97927; E377+13.97927;	2	765.79	-2.9
375	EYEATLEECCAK	386	C383+Carbamidomethyl; C384+Carbamidomethyl; E375+Dehydrated;	2	742.805	-3.5
375	EYEATLEECCAK	386	C383+Carbamidomethyl; C384+Carbamidomethyl; E375+Dehydrated;	3	495.54	-2.2
375	EYEATLEECCAK	386	C383+Carbamidomethyl; C384+Carbamidomethyl; E382+13.97927; E375+Dehydrated;	2	749.795	-2.1
375	EYEATLEECCAK	386	C383+Carbamidomethyl; C384+Carbamidomethyl; Y376+47.98500; E375+Dehydrated;	2	766.798	-2
375	EYEATLEECCAK	386	C383+Carbamidomethyl; C384+Carbamidomethyl; Y376+Dioxidation;	2	767.806	-2
375	EYEATLEECCAK	386	C383+Carbamidomethyl; C384+Carbamidomethyl; Y376+Dioxidation; E375+Dehydrated;	2	758.8	-5.4
375	EYEATLEECCAK	386	C383+Carbamidomethyl; C384+Carbamidomethyl; Y376+Dioxidation; E375+Dehydrated;	3	506.203	-2.4
375	EYEATLEECCAK	386	C383+Carbamidomethyl; C384+Carbamidomethyl; Y376+Oxidation;	2	759.808	-2.3
375	EYEATLEECCAK	386	C383+Carbamidomethyl; C384+Carbamidomethyl; Y376+Oxidation; E375+Dehydrated;	2	750.803	-2.1
375	EYEATLEECCAK	386	C383+Carbamidomethyl; C384+Carbamidomethyl; Y376+Oxidation; E375+Dehydrated;	3	500.871	-2.6
375	EYEATLEECCAKDD	388	C383+Carbamidomethyl; C384+Carbamidomethyl;	2	866.838	-3.6
375	EYEATLEECCAKDDPH	390	C383+Carbamidomethyl; C384+Carbamidomethyl;	3	656.265	-4.2
375	EYEATLEECCAKDDPHACYSTVFDK	399	C383+Carbamidomethyl; C384+Carbamidomethyl; C392+Carbamidomethyl;	3	1013.42	-2
375	EYEATLEECCAKDDPHACYSTVFDK	399	C383+Carbamidomethyl; C384+Carbamidomethyl; C392+Carbamidomethyl;	4	760.318	-2
375	EYEATLEECCAKDDPHACYSTVFDK	399	C383+Carbamidomethyl; C384+Carbamidomethyl; C392+Carbamidomethyl; A378+13.97927;	4	763.813	-2.3
375	EYEATLEECCAKDDPHACYSTVFDK	399	C383+Carbamidomethyl; C384+Carbamidomethyl; C392+Carbamidomethyl; A378+13.97927; E375+Dehydrated;	4	759.31	-2.5
375	EYEATLEECCAKDDPHACYSTVFDK	399	C383+Carbamidomethyl; C384+Carbamidomethyl; C392+Carbamidomethyl; E375+Dehydrated;	3	1007.42	-3.1
375	EYEATLEECCAKDDPHACYSTVFDK	399	C383+Carbamidomethyl; C384+Carbamidomethyl; C392+Carbamidomethyl; E377+13.97927;	4	763.813	-2.3
375	EYEATLEECCAKDDPHACYSTVFDK	399	C383+Carbamidomethyl; C384+Carbamidomethyl; C392+Carbamidomethyl; K386+-1.03200;	4	760.06	-2.2
375	EYEATLEECCAKDDPHACYSTVFDK	399	C383+Carbamidomethyl; C384+Carbamidomethyl; C392+Carbamidomethyl; L380+13.97927;	4	763.813	-2.2
375	EYEATLEECCAKDDPHACYSTVFDK	399	C383+Carbamidomethyl; C384+Carbamidomethyl; C392+Carbamidomethyl; P389+18.01100; E375+Dehydrated;	4	760.318	-2.1
375	EYEATLEECCAKDDPHACYSTVFDK	399	C383+Carbamidomethyl; C384+Carbamidomethyl; C392+Carbamidomethyl; Y376+Dioxidation; E375+Dehydrated;	4	763.813	-2.3
375	EYEATLEECCAKDDPHACYSTVFDK	399	C383+Carbamidomethyl; C384+Carbamidomethyl; C392+Carbamidomethyl; Y376+Oxidation;	4	764.317	-2.1
375	EYEATLEECCAKDDPHACYSTVFDK	399	C383+Carbamidomethyl; C384+Carbamidomethyl; C392+Carbamidomethyl; K386+-1.03163;	4	760.06	-3
375	EYEATLEECCAKDDPHACYSTVFDKLK	401	C383+Carbamidomethyl; C384+Carbamidomethyl; C392+Carbamidomethyl;	4	820.613	-2.1
375	EYEATLEECCAKDDPHACYSTVFDKLK	401	C383+Carbamidomethyl; C384+Carbamidomethyl; C392+Carbamidomethyl; K386+-1.03200;	4	820.355	-2.4
375	EYEATLEECCAKDDPHACYSTVFDKLK	401	C383+Carbamidomethyl; C384+Carbamidomethyl; C392+Carbamidomethyl; P389+18.01100; E375+Dehydrated;	4	820.613	-2.3
375	EYEATLEECCAKDDPHA	391	C383+Carbamidomethyl; C384+Carbamidomethyl;	3	679.944	-2.8
376	YEATLEECCAK	386	C383+Carbamidomethyl; C384+Carbamidomethyl;	2	687.29	-3.3
381	EECCAK	386	C383+Carbamidomethyl; C384+Carbamidomethyl;	1	796.296	-2.4
387	DDPHACYSTVFDK	399	C392+-43.03300; C392+Carbamidomethyl;	3	504.545	-2.2
387	DDPHACYSTVFDK	399	C392+47.98500; C392+Carbamidomethyl;	2	801.823	-2.4
387	DDPHACYSTVFDK	399	C392+47.98500; C392+Carbamidomethyl;	3	534.885	-2
387	DDPHACYSTVFDK	399	C392+-9.03700; C392+Carbamidomethyl;	2	773.312	-2.1
387	DDPHACYSTVFDK	399	C392+Carbamidomethyl;	2	777.83	-2
387	DDPHACYSTVFDK	399	C392+Carbamidomethyl;	3	518.89	-2.1
387	DDPHACYSTVFDK	399	C392+Carbamidomethyl; A391+13.97927;	2	784.82	-2
387	DDPHACYSTVFDK	399	C392+Carbamidomethyl; A391+13.97927;	3	523.549	-2
387	DDPHACYSTVFDK	399	C392+Carbamidomethyl; A391+13.97927; S394+13.97927;	2	791.81	-2.3
387	DDPHACYSTVFDK	399	C392+Carbamidomethyl; A391+13.97927; S394+13.97927;	3	528.209	-2.3
387	DDPHACYSTVFDK	399	C392+Carbamidomethyl; H390+-22.03200;	2	766.814	-6.6
387	DDPHACYSTVFDK	399	C392+Carbamidomethyl; Y393+Dioxidation;	2	793.825	-2.1
387	DDPHACYSTVFDK	399	C392+Carbamidomethyl; Y393+Dioxidation;	3	529.553	-2
387	DDPHACYSTVFDK	399	C392+Carbamidomethyl; Y393+Oxidation;	2	785.828	-2
387	DDPHACYSTVFDK	399	C392+Carbamidomethyl; Y393+Oxidation;	3	524.221	-2
387	DDPHACYSTVFDK	399	C392+Carbamidomethyl; P389+13.97927;	2	784.82	-2.1
387	DDPHACYSTVFDK	399	C392+Carbamidomethyl; P389+13.97927;	3	523.549	-2.3
387	DDPHACYSTVFDKLK	401	C392+47.98500; C392+Carbamidomethyl;	3	615.278	-3.8
387	DDPHACYSTVFDKLK	401	C392+-9.03700; C392+Carbamidomethyl;	3	596.27	-3.8
387	DDPHACYSTVFDKLK	401	C392+Carbamidomethyl;	2	898.42	-2.2
387	DDPHACYSTVFDKLK	401	C392+Carbamidomethyl;	3	599.283	-2
387	DDPHACYSTVFDKLK	401	C392+Carbamidomethyl;	4	449.714	-2
387	DDPHACYSTVFDKLK	401	C392+Carbamidomethyl; A391+13.97927;	2	905.409	-4.4
387	DDPHACYSTVFDKLK	401	C392+Carbamidomethyl; A391+13.97927;	3	603.942	-2.1
387	DDPHACYSTVFDKLK	401	C392+Carbamidomethyl; A391+13.97927;	4	453.209	-2.3
387	DDPHACYSTVFDKLK	401	C392+Carbamidomethyl; A391+13.97927; S394+13.97927;	3	608.602	-2.5
387	DDPHACYSTVFDKLK	401	C392+Carbamidomethyl; H390+-22.03200;	3	591.939	-6
387	DDPHACYSTVFDKLK	401	C392+Carbamidomethyl; S394+13.97927;	3	603.942	-2.1
387	DDPHACYSTVFDKLK	401	C392+Carbamidomethyl; Y393+Dioxidation;	3	609.946	-2
387	DDPHACYSTVFDKLK	401	C392+Carbamidomethyl; Y393+Oxidation;	3	604.614	-2.1
387	DDPHACYSTVFDKLK	401	C392+Carbamidomethyl; Y393+Oxidation;	4	453.713	-2.1
387	DDPHACYSTVFDKLK	401	C392+Carbamidomethyl; P389+13.97927;	3	603.942	-2
387	DDPHACYSTVFDKLK	401	C392+Carbamidomethyl; P389+13.97927;	4	453.209	-2.3
388	DPHACYSTVFDK	399	C392+Carbamidomethyl;	2	720.317	-7.3
388	DPHACYSTVFDK	399	C392+Carbamidomethyl;	3	480.547	-2.1
388	DPHACYSTVFDKLK	401	C392+Carbamidomethyl;	3	560.94	-4.4
389	PHACYSTVFDKLK	401	C392+Carbamidomethyl;	3	522.598	-2.1
389	PHACYSTVFDKLK	401	C392+Carbamidomethyl;	4	392.2	-3.4
393	YSTVFDKLK	401		2	550.803	-2.1
400	LKHLVDEPQNLIK	412		2	773.952	-4.3
400	LKHLVDEPQNLIK	412		3	516.304	-2
400	LKHLVDEPQNLIK	412		4	387.48	-2.5
400	LKHLVDEPQNLIK	412	H402+-22.03200;	3	508.96	-2.8
400	LKHLVDEPQNLIK	412	K401+-1.03200;	3	515.96	-2.2
400	LKHLVDEPQNLIK	412	L400+13.97927;	3	520.963	-2
400	LKHLVDEPQNLIK	412	L400+13.97927; L403+13.97927;	2	787.931	-2.1
400	LKHLVDEPQNLIK	412	L403+13.97927;	3	520.963	-2.5
400	LKHLVDEPQNLIK	412	L403+13.97927; V404+13.97927;	2	787.931	-5.6
400	LKHLVDEPQNLIK	412	L403+13.97927; V404+13.97927;	3	525.623	-2.1
402	HLVDEPQN	409		2	476.23	-2.4
402	HLVDEPQNLIK	412		2	653.362	-2
402	HLVDEPQNLIK	412		3	435.911	-2
402	HLVDEPQNLIK	412	H402+-22.03200;	2	642.346	-2.7
402	HLVDEPQNLIK	412	H402+-23.01600;	2	641.854	-4.2
402	HLVDEPQNLIK	412	K412+-1.03200;	2	652.846	-2.7
402	HLVDEPQNLIK	412	L403+13.97927;	2	660.352	-2.4
402	HLVDEPQNLIK	412	L403+13.97927;	3	440.57	-3
402	HLVDEPQNLIK	412	L403+13.97927; V404+13.97927;	2	667.341	-2.5
402	HLVDEPQNLIK	412	P407+13.97927;	2	660.352	-2.4
402	HLVDEPQNLIKQNCDQFEK	420	C415+Carbamidomethyl;	4	589.541	-2.6
402	HLVDEPQNLIKQNCDQFEK	420	C415+Carbamidomethyl; Q408+Deamidated;	3	786.047	-2.7
403	LVDEPQNLIK	412		2	584.832	-2.1
405	DEPQNLIK	412		2	478.756	-2.3
406	EPQNLIK	412		2	421.243	-2.1
407	PQNLIK	412		1	712.435	-2.2
407	PQNLIK	412		2	356.721	-2.1
413	QNCDQFEK	420	C415+Carbamidomethyl;	1	1068.44	-2
413	QNCDQFEK	420	C415+Carbamidomethyl;	2	534.725	-2
413	QNCDQFEK	420	C415+Carbamidomethyl; Q413+Ammonia-loss;	1	1051.41	-2.3
413	QNCDQFEK	420	C415+Carbamidomethyl; Q413+Ammonia-loss;	2	526.211	-2.1
414	NCDQFEK	420	C415+Carbamidomethyl;	1	940.383	-2.5
415	CDQFEK	420	C415+Carbamidomethyl;	1	826.34	-2.2
421	LGEYGFQN	428		1	927.421	-2.2
421	LGEYGFQNAL	430		2	556.275	-2.1
421	LGEYGFQNALIVR	433		2	740.402	-2
421	LGEYGFQNALIVR	433		3	493.937	-2.1
421	LGEYGFQNALIVR	433	E423+13.97927;	2	747.391	-2.9
421	LGEYGFQNALIVR	433	E423+13.97927; L421+13.97927;	2	754.381	-2.1
421	LGEYGFQNALIVR	433	N428+Deamidated;	2	740.894	-5.7
421	LGEYGFQNALIVR	433	N428+Deamidated;	3	494.265	-2.1
421	LGEYGFQNALIVR	433	Q427+Deamidated;	2	740.894	-2.6
421	LGEYGFQNALIVR	433	Y424+47.98500;	2	764.394	-3.2
421	LGEYGFQNALIVR	433	Y424+Dioxidation;	2	756.397	-2.5
421	LGEYGFQNALIVR	433	Y424+Oxidation;	2	748.399	-2.5
421	LGEYGFQNALIVRYTR	436	Y434+Oxidation;	3	639.339	-3.4
422	GEYGFQNALIVR	433		2	683.86	-5.4
425	GFQNALIVR	433		2	509.296	-3.2
427	QNALIVR	433		2	407.251	-2.3
437	KVPQVSTPTL	446		2	535.317	-2.8
437	KVPQVSTPTLVE	448		2	649.372	-2.5
437	KVPQVSTPTLVEVS	450		2	742.422	-4
437	KVPQVSTPTLVEVSR	451		2	820.473	-2
437	KVPQVSTPTLVEVSR	451		3	547.318	-2.1
437	KVPQVSTPTLVEVSR	451		4	410.74	-3.2
437	KVPQVSTPTLVEVSR	451	K437+-1.03200;	2	819.957	-3
437	KVPQVSTPTLVEVSR	451	Q440+Deamidated;	4	410.986	-4.4
437	KVPQVSTPTLVEVSR	451	S442+13.97927; V438+13.97927; V441+13.97927;	3	561.297	-2.1
437	KVPQVSTPTLVEVSR	451	V438+13.97927;	2	827.462	-3.4
437	KVPQVSTPTLVEVSR	451	V438+13.97927;	3	551.978	-2
437	KVPQVSTPTLVEVSR	451	V441+13.97927;	3	551.978	-3.5
437	KVPQVSTPTLVEVSR	451	P439+13.97927;	2	827.462	-2.3
437	KVPQVSTPTLVEVSR	451	P439+13.97927;	3	551.978	-2.3
437	KVPQVSTPTLVEVSR	451	K437+-1.03163;	2	819.957	-2.9
437	KVPQVSTPTLVEVSR	451	P444+13.97927;	3	551.978	-2.2
438	VPQVSTPTLVEVS	450		2	678.375	-2.7
438	VPQVSTPTLVEVSR	451		2	756.425	-2.1
438	VPQVSTPTLVEVSR	451		3	504.62	-2.7
439	PQVSTPTLVEVSR	451		2	706.891	-2.3
440	QVSTPTLVEVSR	451		2	658.365	-2.6
440	QVSTPTLVEVSR	451	Q440+Ammonia-loss;	2	649.852	-2.3
441	VSTPTLVEVSR	451		2	594.335	-4.5
442	STPTLVEVSR	451		2	544.801	-3.4
443	TPTLVEVSR	451		2	501.285	-3.4
444	PTLVEVSR	451		1	900.515	-3
444	PTLVEVSR	451		2	450.761	-3.5
445	TLVEVSR	451		1	803.462	-2.3
445	TLVEVSR	451		2	402.235	-2.4
446	LVEVSR	451		1	702.415	-2.3
446	LVEVSR	451		2	351.711	-2.1
452	SLGKVGTR	459		3	273.168	-2.4
452	SLGKVGTR	459	K455+-1.03200;	2	408.732	-2.1
452	SLGKVGTR	459	K455+-1.03163;	2	408.733	-2.4
456	VGTRCCTKPESER	468	C460+Carbamidomethyl; C461+Carbamidomethyl;	4	395.689	-2.2
460	CCTKPESER	468	C460+Carbamidomethyl; C461+Carbamidomethyl;	2	583.75	-2.2
460	CCTKPESER	468	C460+Carbamidomethyl; C461+Carbamidomethyl;	3	389.503	-2.6
460	CCTKPESER	468	C460+Carbamidomethyl; C461+Carbamidomethyl; C460+Ammonia-loss;	2	575.237	-2
460	CCTKPESER	468	C460+Carbamidomethyl; C461+Carbamidomethyl; K463+-1.03200;	2	583.234	-2.1
460	CCTKPESER	468	C460+Carbamidomethyl; C461+Carbamidomethyl; K463+-1.03163;	2	583.235	-2.1
460	CCTKPESERMPCTEDYLSLILNR	482	C460+Carbamidomethyl; C461+Carbamidomethyl; C471+Carbamidomethyl; E465+13.97927;	3	962.768	-2.2
460	CCTKPESERMPCTEDYLSLILNR	482	C460+Carbamidomethyl; C461+Carbamidomethyl; C471+Carbamidomethyl; M469+Dioxidation;	4	726.831	-2
460	CCTKPESERMPCTEDYLSLILNR	482	C460+Carbamidomethyl; C461+Carbamidomethyl; C471+Carbamidomethyl; M469+Oxidation;	3	963.44	-3.2
460	CCTKPESERMPCTEDYLSLILNR	482	C460+Carbamidomethyl; C461+Carbamidomethyl; C471+Carbamidomethyl; M469+Oxidation;	4	722.832	-2.1
460	CCTKPESERMPCTEDYLSLILNR	482	C460+Carbamidomethyl; C461+Carbamidomethyl; C471+Carbamidomethyl; M469+Oxidation; C460+Ammonia-loss;	3	957.765	-2.3
460	CCTKPESERMPCTEDYLSLILNR	482	C460+Carbamidomethyl; C461+Carbamidomethyl; C471+Carbamidomethyl; M469+Oxidation; Y475+Oxidation;	4	726.831	-2.9
460	CCTKPESERMPCTEDYLSLILNR	482	C461+Carbamidomethyl; C471+Carbamidomethyl; C460+47.98500; C460+Carbamidomethyl; C460+Ammonia-loss;	4	726.573	-2.9
460	CCTKPESERMPCTEDYLSLILNR	482	C460+Carbamidomethyl; C461+Carbamidomethyl; C471+Carbamidomethyl; P464+-30.01056; P470+-30.01056; C460+Ammonia-loss;	4	699.571	-4.2
461	CTKPESER	468	C461+Carbamidomethyl;	2	503.735	-2.2
462	TKPESER	468		2	423.72	-2.6
469	MPCTEDYLSLILNR	482	C471+-43.03300; C471+Carbamidomethyl; M469+Oxidation;	2	849.402	-2.3
469	MPCTEDYLSLILNR	482	C471+-43.03300; C471+Carbamidomethyl; M469+Oxidation;	3	566.604	-2.1
469	MPCTEDYLSLILNR	482	C471+47.98500; C471+Carbamidomethyl;	2	886.914	-6.6
469	MPCTEDYLSLILNR	482	C471+47.98500; C471+Carbamidomethyl;	3	591.612	-2.7
469	MPCTEDYLSLILNR	482	C471+Carbamidomethyl;	2	862.921	-8.6
469	MPCTEDYLSLILNR	482	C471+Carbamidomethyl;	3	575.617	-2.5
469	MPCTEDYLSLILNR	482	C471+Carbamidomethyl; E473+13.97927;	2	869.911	-3
469	MPCTEDYLSLILNR	482	C471+Carbamidomethyl; E473+13.97927;	3	580.277	-3.5
469	MPCTEDYLSLILNR	482	C471+Carbamidomethyl; M469+-32.00800;	2	846.917	-2.3
469	MPCTEDYLSLILNR	482	C471+Carbamidomethyl; M469+-32.00800;	3	564.948	-2.4
469	MPCTEDYLSLILNR	482	C471+Carbamidomethyl; M469+Dioxidation;	2	878.916	-2.1
469	MPCTEDYLSLILNR	482	C471+Carbamidomethyl; M469+Dioxidation;	3	586.28	-2
469	MPCTEDYLSLILNR	482	C471+Carbamidomethyl; M469+Oxidation;	2	870.919	-3.2
469	MPCTEDYLSLILNR	482	C471+Carbamidomethyl; M469+Oxidation;	3	580.948	-2.7
469	MPCTEDYLSLILNR	482	C471+Carbamidomethyl; M469+Oxidation; Y475+Oxidation;	2	878.916	-5.2
469	MPCTEDYLSLILNR	482	C471+Carbamidomethyl; M469+Oxidation; Y475+Oxidation;	3	586.28	-2.3
469	MPCTEDYLSLILNR	482	C471+Carbamidomethyl; Y475+Dioxidation;	3	586.28	-2.3
469	MPCTEDYLSLILNR	482	C471+Carbamidomethyl; M469+Oxidation; P470+-30.01056;	3	570.945	-2.5
470	PCTEDYLSLILNR	482	C471+Carbamidomethyl;	2	797.401	-8.8
471	CTEDYLSLILNR	482	C471+Carbamidomethyl;	2	748.875	-4.5
471	CTEDYLSLILNR	482	C471+Carbamidomethyl;	3	499.586	-3.6
472	TEDYLSLILNR	482		2	668.859	-4.2
475	YLSLILNR	482		2	496.301	-2.4
476	LSLILNR	482		2	414.769	-2.4
477	SLILNR	482		1	715.446	-2.2
483	LCVLHEK	489	C484+-9.03700; C484+Carbamidomethyl;	2	445.226	-3
483	LCVLHEK	489	C484+Carbamidomethyl;	1	898.481	-2.9
483	LCVLHEK	489	C484+Carbamidomethyl;	2	449.745	-2
483	LCVLHEK	489	C484+Carbamidomethyl;	3	300.166	-2.1
483	LCVLHEK	489	C484+Carbamidomethyl; E488+13.97927;	2	456.734	-2.1
483	LCVLHEK	489	C484+Carbamidomethyl; H487+-22.03200;	2	438.729	-2.3
483	LCVLHEK	489	C484+Carbamidomethyl; H487+-23.01600;	2	438.237	-2.4
483	LCVLHEKTPVSEK	495	C484+47.98500; C484+Carbamidomethyl;	3	529.94	-2.5
483	LCVLHEKTPVSEK	495	C484+Carbamidomethyl;	3	513.945	-2.4
483	LCVLHEKTPVSEK	495	C484+Carbamidomethyl;	4	385.711	-2.1
483	LCVLHEKTPVSEK	495	C484+Carbamidomethyl; E488+13.97927;	2	777.404	-2.4
483	LCVLHEKTPVSEK	495	C484+Carbamidomethyl; E488+13.97927;	3	518.605	-3.5
483	LCVLHEKTPVSEK	495	C484+Carbamidomethyl; E488+13.97927; L483+13.97927;	3	523.265	-2.2
483	LCVLHEKTPVSEK	495	C484+Carbamidomethyl; E488+13.97927; L486+13.97927;	3	523.265	-2.1
483	LCVLHEKTPVSEK	495	C484+Carbamidomethyl; E488+13.97927; V485+13.97927;	3	523.265	-2.9
483	LCVLHEKTPVSEK	495	C484+Carbamidomethyl; H487+-22.03200;	3	506.601	-2.9
483	LCVLHEKTPVSEK	495	C484+Carbamidomethyl; L483+13.97927; L486+13.97927; V485+13.97927;	3	527.925	-2.2
483	LCVLHEKTPVSEK	495	C484+Carbamidomethyl; L486+13.97927;	3	518.605	-3.5
483	LCVLHEKTPVSEK	495	C484+Carbamidomethyl; P491+13.97927;	2	777.404	-2.4
483	LCVLHEKTPVSEK	495	C484+Carbamidomethyl; P491+13.97927;	3	518.605	-2.4
484	CVLHEK	489	C484+Carbamidomethyl;	1	785.397	-2.1
484	CVLHEK	489	C484+Carbamidomethyl;	2	393.203	-2.1
484	CVLHEK	489	C484+Carbamidomethyl; C484+Ammonia-loss;	2	384.689	-2
490	TPVSEK	495		1	660.356	-2.9
490	TPVSEK	495		2	330.682	-2.2
490	TPVSEKVTK	498		2	494.788	-4
490	TPVSEKVTK	498		3	330.194	-2.5
490	TPVSEKVTK	498	K495+-1.03200;	2	494.272	-4.1
490	TPVSEKVTK	498	K495+-1.03163;	2	494.272	-3.3
496	VTKCCTESLVNR	507	C499+Carbamidomethyl; C500+Carbamidomethyl;	3	489.575	-5.1
496	VTKCCTESLVNR	507	C499+Carbamidomethyl; C500+Carbamidomethyl; K498+-1.03200;	2	733.342	-4.6
496	VTKCCTESLVNR	507	C499+Carbamidomethyl; C500+Carbamidomethyl; V496+13.97927;	3	494.235	-2.9
496	VTKCCTESLVNR	507	C499+Carbamidomethyl; C500+Carbamidomethyl; K498+-1.03163;	2	733.343	-2.6
499	CCTESLVNR	507	C499+-9.03700; C500+-9.03700; C499+Carbamidomethyl; C500+Carbamidomethyl;	2	560.716	-3.1
499	CCTESLVNR	507	C499+Carbamidomethyl; C500+Carbamidomethyl;	1	1138.5	-4.7
499	CCTESLVNR	507	C499+Carbamidomethyl; C500+Carbamidomethyl;	2	569.753	-2.1
499	CCTESLVNR	507	C499+Carbamidomethyl; C500+Carbamidomethyl;	3	380.171	-3.5
499	CCTESLVNR	507	C499+Carbamidomethyl; C500+Carbamidomethyl; C499+Ammonia-loss;	1	1121.47	-2.1
499	CCTESLVNR	507	C499+Carbamidomethyl; C500+Carbamidomethyl; C499+Ammonia-loss;	2	561.24	-2.3
499	CCTESLVNR	507	C500+Carbamidomethyl; C499+47.98500; C499+Carbamidomethyl; C499+Ammonia-loss;	2	585.232	-3.1
499	CCTESLVNR	507	C500+Carbamidomethyl; C499+-9.03700; C499+Carbamidomethyl;	2	565.234	-3.1
499	CCTESLVNRR	508	C499+Carbamidomethyl; C500+Carbamidomethyl;	3	432.205	-2
499	CCTESLVNRR	508	C499+Carbamidomethyl; C500+Carbamidomethyl; C499+Ammonia-loss;	2	639.29	-2.1
499	CCTESLVNRRPCFSALTPDETYVPK	523	C499+Carbamidomethyl; C500+Carbamidomethyl; C510+Carbamidomethyl;	4	750.856	-2.1
499	CCTESLVNRRPCFSALTPDETYVPK	523	C499+Carbamidomethyl; C500+Carbamidomethyl; C510+Carbamidomethyl; C499+Ammonia-loss;	3	995.13	-2.1
499	CCTESLVNRRPCFSALTPDETYVPK	523	C499+Carbamidomethyl; C500+Carbamidomethyl; C510+Carbamidomethyl; E502+13.97927;	4	754.351	-2.2
499	CCTESLVNRRPCFSALTPDETYVPK	523	C499+Carbamidomethyl; C500+Carbamidomethyl; C510+Carbamidomethyl; K523+-1.03200;	3	1000.46	-2.7
499	CCTESLVNRRPCFSALTPDETYVPK	523	C499+Carbamidomethyl; C500+Carbamidomethyl; C510+Carbamidomethyl; N506+Deamidated;	3	1001.13	-2.3
499	CCTESLVNRRPCFSALTPDETYVPK	523	C499+Carbamidomethyl; C500+Carbamidomethyl; C510+Carbamidomethyl; N506+Deamidated;	4	751.102	-2.1
499	CCTESLVNRRPCFSALTPDETYVPK	523	C499+Carbamidomethyl; C500+Carbamidomethyl; C510+Carbamidomethyl; N506+Deamidated; C499+Ammonia-loss;	3	995.458	-2.7
500	CTESLVNR	507	C500+Carbamidomethyl;	2	489.738	-4.6
501	TESLVNR	507		1	818.437	-2.4
501	TESLVNR	507		2	409.722	-2.4
502	ESLVNR	507		1	717.389	-2.1
508	RPCFSALTPDETYVPK	523	C510+-9.03700; C510+Carbamidomethyl;	2	936.446	-2.5
508	RPCFSALTPDETYVPK	523	C510+-9.03700; C510+Carbamidomethyl;	3	624.633	-2.2
508	RPCFSALTPDETYVPK	523	C510+Carbamidomethyl;	2	940.964	-2
508	RPCFSALTPDETYVPK	523	C510+Carbamidomethyl;	3	627.646	-2
508	RPCFSALTPDETYVPK	523	C510+Carbamidomethyl;	4	470.986	-2.1
508	RPCFSALTPDETYVPK	523	C510+Carbamidomethyl; A513+13.97927; E518+13.97927; L514+13.97927; R508+13.97927; S512+13.97927;	4	488.46	-2.2
508	RPCFSALTPDETYVPK	523	C510+Carbamidomethyl; E518+13.97927; L514+13.97927; V521+13.97927;	3	641.625	-2.1
508	RPCFSALTPDETYVPK	523	C510+Carbamidomethyl; L514+13.97927;	3	632.305	-2.1
508	RPCFSALTPDETYVPK	523	C510+Carbamidomethyl; R508+13.97927;	2	947.954	-2.3
508	RPCFSALTPDETYVPK	523	C510+Carbamidomethyl; R508+13.97927;	3	632.305	-3.6
508	RPCFSALTPDETYVPK	523	C510+Carbamidomethyl; Y520+47.98500;	3	643.641	-3.8
508	RPCFSALTPDETYVPK	523	C510+Carbamidomethyl; Y520+Dioxidation;	3	638.309	-2.1
508	RPCFSALTPDETYVPK	523	C510+Carbamidomethyl; Y520+Oxidation;	3	632.977	-3.3
508	RPCFSALTPDETYVPK	523	C510+Carbamidomethyl; P516+13.97927;	3	632.305	-2
508	RPCFSALTPDETYVPK	523	C510+Carbamidomethyl; P516+13.97927; P522+13.97927;	3	636.965	-2.1
508	RPCFSALTPDETYVPK	523	C510+Carbamidomethyl; P509+13.97927;	2	947.954	-2.5
508	RPCFSALTPDETYVPK	523	C510+Carbamidomethyl; P509+13.97927;	3	632.305	-2.1
509	PCFSALTPDETYVPK	523	C510+Carbamidomethyl;	2	862.914	-2.5
509	PCFSALTPDETYVPK	523	C510+Carbamidomethyl;	3	575.612	-2.1
510	CFSALTPDETYVPK	523	C510+Carbamidomethyl;	2	814.387	-2
510	CFSALTPDETYVPK	523	C510+Carbamidomethyl;	3	543.261	-2.3
510	CFSALTPDETYVPK	523	C510+Carbamidomethyl; C510+Ammonia-loss;	2	805.874	-2.6
511	FSALTPDETYVPK	523		2	734.372	-2.1
511	FSALTPDETYVPK	523		3	489.917	-2.6
512	SALTPDETYVPK	523		2	660.838	-2.9
513	ALTPDETYVPK	523		2	617.322	-2.3
514	LTPDETYVPK	523		2	581.803	-2.1
515	TPDETYVPK	523		1	1049.52	-3.4
515	TPDETYVPK	523		2	525.261	-2.1
516	PDETYVPK	523		1	948.467	-2.2
516	PDETYVPK	523		2	474.738	-2.6
517	DETYVPK	523		1	851.415	-2.2
529	LFTFHADICTLPDTEK	544	C537+-43.03300; C537+Carbamidomethyl;	2	932.948	-2.7
529	LFTFHADICTLPDTEK	544	C537+-43.03300; C537+Carbamidomethyl;	3	622.301	-4.1
529	LFTFHADICTLPDTEK	544	C537+47.98500; C537+Carbamidomethyl;	2	978.457	-2.5
529	LFTFHADICTLPDTEK	544	C537+47.98500; C537+Carbamidomethyl;	3	652.64	-2.4
529	LFTFHADICTLPDTEK	544	C537+Carbamidomethyl;	2	954.464	-2.7
529	LFTFHADICTLPDTEK	544	C537+Carbamidomethyl;	3	636.646	-2
529	LFTFHADICTLPDTEK	544	C537+Carbamidomethyl; A534+13.97927;	2	961.454	-2.9
529	LFTFHADICTLPDTEK	544	C537+Carbamidomethyl; A534+13.97927;	3	641.305	-2.1
529	LFTFHADICTLPDTEK	544	C537+Carbamidomethyl; A534+13.97927; I536+13.97927;	2	968.443	-2.2
529	LFTFHADICTLPDTEK	544	C537+Carbamidomethyl; A534+13.97927; I536+13.97927;	3	645.965	-2.6
529	LFTFHADICTLPDTEK	544	C537+Carbamidomethyl; A534+13.97927; L529+13.97927;	2	968.443	-2.5
529	LFTFHADICTLPDTEK	544	C537+Carbamidomethyl; H533+-22.03200;	2	943.448	-2.5
529	LFTFHADICTLPDTEK	544	C537+Carbamidomethyl; I536+13.97927;	3	641.305	-2.4
529	LFTFHADICTLPDTEK	544	C537+Carbamidomethyl; L529+13.97927;	2	961.454	-3.4
529	LFTFHADICTLPDTEK	544	C537+Carbamidomethyl; P540+13.97927;	3	641.305	-2.5
531	TFHADICTLPDTEK	544	C537+Carbamidomethyl;	2	824.388	-2.2
531	TFHADICTLPDTEK	544	C537+Carbamidomethyl;	3	549.928	-2.1
533	HADICTLPDTEK	544	C537+Carbamidomethyl;	2	700.33	-3.2
533	HADICTLPDTEK	544	C537+Carbamidomethyl;	3	467.223	-2.1
534	ADICTLPDTEK	544	C537+Carbamidomethyl;	2	631.801	-2.2
535	DICTLPDTEK	544	C537+Carbamidomethyl;	2	596.282	-5.4
536	ICTLPDTEK	544	C537+Carbamidomethyl;	2	538.769	-2.5
538	TLPDTEK	544		2	402.211	-2.1
545	QIKKQTALVELLK	557	Q545+Deamidated; Q545+Ammonia-loss;	3	499.308	-2.3
548	KQTALVELLK	557		2	571.861	-2
548	KQTALVELLK	557		3	381.577	-2.1
548	KQTALVELLK	557	K548+-1.03200;	2	571.345	-2.3
548	KQTALVELLK	557	Q549+Deamidated;	2	572.353	-2.2
548	KQTALVELLKHKPK	561	P560+13.97927;	4	412.505	-2.8
549	QTALVELLK	557		1	1014.62	-4.8
549	QTALVELLK	557		2	507.814	-2
549	QTALVELLK	557	A551+13.97927;	2	514.803	-2.4
549	QTALVELLK	557	Q549+Ammonia-loss;	1	997.593	-2.2
549	QTALVELLK	557	Q549+Ammonia-loss;	2	499.3	-2.1
549	QTALVELLKHKPK	561		3	502.312	-2.3
549	QTALVELLKHKPK	561		4	376.986	-2.6
549	QTALVELLKHKPK	561	P560+13.97927;	3	506.972	-5.1
549	QTALVELLKHKPK	561	P560+13.97927;	4	380.481	-2.2
549	QTALVELLKHKPK	561	P560+13.97927; Q549+Ammonia-loss;	3	501.296	-3.2
550	TALVELLK	557		1	886.561	-4.6
550	TALVELLK	557		2	443.784	-2.7
551	ALVELLK	557		1	785.513	-3.1
551	ALVELLK	557		2	393.261	-2.4
552	LVELLK	557		1	714.476	-2.3
558	HKPKATEEQLK	568	A562+13.97927;	3	441.574	-2.4
558	HKPKATEEQLK	568	P560+13.97927;	3	441.574	-2.1
562	ATEEQLK	568		1	818.425	-3
562	ATEEQLK	568		2	409.717	-2
563	TEEQLK	568		1	747.388	-2.5
569	TVMENFVAFVDK	580		2	700.35	-2.7
569	TVMENFVAFVDK	580	M571+-32.00800;	2	684.346	-2.1
569	TVMENFVAFVDK	580	M571+Dioxidation;	2	716.345	-2.6
569	TVMENFVAFVDK	580	M571+Oxidation;	2	708.348	-2.1
569	TVMENFVAFVDK	580	M571+Oxidation;	3	472.568	-2.1
571	MENFVAFVDK	580	M571+Oxidation;	2	608.29	-4.5
572	ENFVAFVDK	580		2	534.772	-2.1
574	FVAFVDK	580		2	413.229	-2.7
581	CCAADDKEACF	591	C581+Carbamidomethyl; C582+Carbamidomethyl; C590+Carbamidomethyl;	2	673.744	-3.8
581	CCAADDKEACFAVEGPK	597	C581+Carbamidomethyl; C582+Carbamidomethyl; C590+-9.03700; C590+Carbamidomethyl;	2	959.885	-2.6
581	CCAADDKEACFAVEGPK	597	C581+Carbamidomethyl; C582+Carbamidomethyl; C590+-9.03700; C590+Carbamidomethyl;	3	640.259	-2.4
581	CCAADDKEACFAVEGPK	597	C581+Carbamidomethyl; C582+Carbamidomethyl; C590+Carbamidomethyl;	2	964.403	-2.4
581	CCAADDKEACFAVEGPK	597	C581+Carbamidomethyl; C582+Carbamidomethyl; C590+Carbamidomethyl;	3	643.271	-2.1
581	CCAADDKEACFAVEGPK	597	C581+Carbamidomethyl; C582+Carbamidomethyl; C590+Carbamidomethyl;	4	482.705	-2.6
581	CCAADDKEACFAVEGPK	597	C581+Carbamidomethyl; C582+Carbamidomethyl; C590+Carbamidomethyl; A583+13.97927;	2	971.393	-6.6
581	CCAADDKEACFAVEGPK	597	C581+Carbamidomethyl; C582+Carbamidomethyl; C590+Carbamidomethyl; A583+13.97927;	3	647.931	-2.2
581	CCAADDKEACFAVEGPK	597	C581+Carbamidomethyl; C582+Carbamidomethyl; C590+Carbamidomethyl; A583+13.97927; A584+13.97927; A589+13.97927; E588+13.97927;	4	496.685	-2
581	CCAADDKEACFAVEGPK	597	C581+Carbamidomethyl; C582+Carbamidomethyl; C590+Carbamidomethyl; A583+13.97927; A584+13.97927; A589+13.97927; E588+13.97927; C581+Ammonia-loss;	3	656.235	-3
581	CCAADDKEACFAVEGPK	597	C581+Carbamidomethyl; C582+Carbamidomethyl; C590+Carbamidomethyl; A583+13.97927; A584+13.97927; A589+13.97927; E588+13.97927; C581+Ammonia-loss;	4	492.428	-3.2
581	CCAADDKEACFAVEGPK	597	C581+Carbamidomethyl; C582+Carbamidomethyl; C590+Carbamidomethyl; A583+13.97927; A584+13.97927; E588+13.97927;	3	657.251	-2.2
581	CCAADDKEACFAVEGPK	597	C581+Carbamidomethyl; C582+Carbamidomethyl; C590+Carbamidomethyl; A583+13.97927; C581+Ammonia-loss;	2	962.879	-2.8
581	CCAADDKEACFAVEGPK	597	C581+Carbamidomethyl; C582+Carbamidomethyl; C590+Carbamidomethyl; A583+13.97927; C581+Ammonia-loss;	3	642.256	-5.8
581	CCAADDKEACFAVEGPK	597	C581+Carbamidomethyl; C582+Carbamidomethyl; C590+Carbamidomethyl; A584+13.97927;	2	971.393	-3.5
581	CCAADDKEACFAVEGPK	597	C581+Carbamidomethyl; C582+Carbamidomethyl; C590+Carbamidomethyl; A584+13.97927;	3	647.931	-2.6
581	CCAADDKEACFAVEGPK	597	C581+Carbamidomethyl; C582+Carbamidomethyl; C590+Carbamidomethyl; A584+13.97927; C581+Ammonia-loss;	2	962.879	-5.6
581	CCAADDKEACFAVEGPK	597	C581+Carbamidomethyl; C582+Carbamidomethyl; C590+Carbamidomethyl; A584+13.97927; C581+Ammonia-loss;	3	642.256	-6.4
581	CCAADDKEACFAVEGPK	597	C581+Carbamidomethyl; C582+Carbamidomethyl; C590+Carbamidomethyl; A589+13.97927;	2	971.393	-4.8
581	CCAADDKEACFAVEGPK	597	C581+Carbamidomethyl; C582+Carbamidomethyl; C590+Carbamidomethyl; A589+13.97927;	3	647.931	-4.6
581	CCAADDKEACFAVEGPK	597	C581+Carbamidomethyl; C582+Carbamidomethyl; C590+Carbamidomethyl; A592+13.97927;	2	971.393	-2.4
581	CCAADDKEACFAVEGPK	597	C581+Carbamidomethyl; C582+Carbamidomethyl; C590+Carbamidomethyl; C581+Ammonia-loss;	2	955.89	-2.1
581	CCAADDKEACFAVEGPK	597	C581+Carbamidomethyl; C582+Carbamidomethyl; C590+Carbamidomethyl; C581+Ammonia-loss;	3	637.596	-2.1
581	CCAADDKEACFAVEGPK	597	C581+Carbamidomethyl; C582+Carbamidomethyl; C590+Carbamidomethyl; E588+13.97927;	2	971.393	-5.8
581	CCAADDKEACFAVEGPK	597	C581+Carbamidomethyl; C582+Carbamidomethyl; C590+Carbamidomethyl; E588+13.97927;	3	647.931	-2.7
581	CCAADDKEACFAVEGPK	597	C581+Carbamidomethyl; C582+Carbamidomethyl; C590+Carbamidomethyl; K587+-1.03200;	2	963.887	-2
581	CCAADDKEACFAVEGPK	597	C581+Carbamidomethyl; C582+Carbamidomethyl; C590+Carbamidomethyl; K587+-1.03200;	3	642.927	-4.9
581	CCAADDKEACFAVEGPK	597	C581+Carbamidomethyl; C582+Carbamidomethyl; C590+Carbamidomethyl; K587+-1.03200; C581+Ammonia-loss;	3	637.252	-5
581	CCAADDKEACFAVEGPK	597	C582+Carbamidomethyl; C590+Carbamidomethyl; C581+-43.03300; C581+Carbamidomethyl; C581+Ammonia-loss;	3	623.252	-3
581	CCAADDKEACFAVEGPK	597	C582+Carbamidomethyl; C590+Carbamidomethyl; C581+47.98500; C581+Carbamidomethyl;	3	659.266	-2
581	CCAADDKEACFAVEGPK	597	C582+Carbamidomethyl; C590+Carbamidomethyl; C581+47.98500; C581+Carbamidomethyl; C581+Ammonia-loss;	3	653.591	-2.3
581	CCAADDKEACFAVEGPK	597	C582+Carbamidomethyl; C590+Carbamidomethyl; C581+-9.03700; C581+Carbamidomethyl;	2	959.885	-3.1
581	CCAADDKEACFAVEGPK	597	C582+Carbamidomethyl; C590+Carbamidomethyl; C581+-9.03700; C581+Carbamidomethyl; C581+Ammonia-loss;	2	951.371	-5
581	CCAADDKEACFAVEGPK	597	C590+Carbamidomethyl; C581+-43.03300; C582+-43.03300; C581+Carbamidomethyl; C582+Carbamidomethyl; C581+Ammonia-loss;	2	912.857	-2
581	CCAADDKEACFAVEGPK	597	C590+Carbamidomethyl; C581+-9.03700; C582+-9.03700; C581+Carbamidomethyl; C582+Carbamidomethyl;	2	955.366	-5.9
581	CCAADDKEACFAVEGPK	597	C581+Carbamidomethyl; C582+Carbamidomethyl; C590+Carbamidomethyl; P596+13.97927;	2	971.393	-2.6
581	CCAADDKEACFAVEGPK	597	C581+Carbamidomethyl; C582+Carbamidomethyl; C590+Carbamidomethyl; P596+13.97927;	3	647.931	-2
581	CCAADDKEACFAVEGPK	597	C581+Carbamidomethyl; C582+Carbamidomethyl; C590+Carbamidomethyl; K587+-1.03163;	2	963.887	-3.2
581	CCAADDKEACFAVEGPK	597	C581+Carbamidomethyl; C582+Carbamidomethyl; C590+Carbamidomethyl; K587+-1.03163;	3	642.928	-2.2
582	CAADDKEACFAVEGPK	597	C582+Carbamidomethyl; C590+Carbamidomethyl;	3	589.928	-3.4
583	AADDKEACFAVEGPK	597	C590+Carbamidomethyl;	2	804.372	-3.8
583	AADDKEACFAVEGPK	597	C590+Carbamidomethyl;	3	536.584	-4.8
584	ADDKEACFAVEGPK	597	C590+Carbamidomethyl;	2	768.854	-7
585	DDKEACFAVEGPK	597	C590+Carbamidomethyl;	2	733.335	-6.3
586	DKEACFAVEGPK	597	C590+Carbamidomethyl;	2	675.822	-3.2
586	DKEACFAVEGPK	597	C590+Carbamidomethyl;	3	450.884	-3.5
587	KEACFAVEGPK	597	C590+Carbamidomethyl;	3	412.542	-2.8
588	EACFAVEGPK	597	C590+-9.03700; C590+Carbamidomethyl;	2	549.742	-3
588	EACFAVEGPK	597	C590+Carbamidomethyl;	1	1107.51	-4.5
588	EACFAVEGPK	597	C590+Carbamidomethyl;	2	554.261	-2.1
588	EACFAVEGPK	597	C590+Carbamidomethyl; E588+Dehydrated;	2	545.256	-3
590	CFAVEGPK	597	C590+Carbamidomethyl;	1	907.434	-2.9
590	CFAVEGPK	597	C590+Carbamidomethyl;	2	454.221	-2.1
591	FAVEGPK	597		1	747.404	-2.2
591	FAVEGPK	597		2	374.206	-2.1
598	LVVSTQ	603		1	646.377	-2.7
598	LVVSTQT	604		1	747.425	-2.3
598	LVVSTQTA	605		1	818.462	-2.1
598	LVVSTQTALA	607		1	1002.58	-2.1
498	KCCTESLVNR	507	C499+Carbamidomethyl; C500+Carbamidomethyl;	2	633.8	-2
122	RNECFLSHKDDSPDLPK	138	C125+Carbamidomethyl;	4	515.249	-9.7
87	EKSLHTLFGDELCK	100	C99+Carbamidomethyl;	3	559.616	-2.3
266	KECCHGDLLECADDR	280	C268+Carbamidomethyl; C269+Carbamidomethyl; C276+Carbamidomethyl;	3	626.591	-2.1
266	KECCHGDLLECADDR	280	C268+Carbamidomethyl; C269+Carbamidomethyl; C276+Carbamidomethyl;	4	470.195	-2.6
575	VAFVDKCCAADDKEACFAVEGPK	597	C581+Carbamidomethyl; C582+Carbamidomethyl; C590+Carbamidomethyl;	4	647.547	-3
Grand Total					588.81	-2
